# Supplementary material for: YAP1 induces invadopodia formation by transcriptionally activating TIAM1 through enhancer in breast cancer
Source: Oncogene. 2022 Jun 30;41(31):3830–45. doi: 10.1038/s41388-022-02344-4 (PMC9337990; doi:10.1038/s41388-022-02344-4)
Supplement: Supplementary file 2 — Table S1 [file 41388_2022_2344_MOESM2_ESM.xlsx]

## Sheet: Sheet1
Table S1. Reagents and Materials
The siRNA sequences
Name	Target Sequence (5`-3`)
si-TEAD4-1#	GCTTGTGGATGAAGTTGAT
si-TEAD4-2#	GGACACTACTCTTACCGCA
si-TIAM1-1#	GGAGCTGATTTGCAAGACA
si-TIAM1-2#	GCAGTTTGCATGAGATGAA
si-YAP1-1#	GCGTAGCCAGTTACCAACA
si-YAP1-2#	GGTGATACTATCAACCAAA
si-RAC1-1#	TGAAGAAGAGGAAGAGAAA
si-RAC1-2#	GGAACTAAACTTGATCTTA
siTAZ-1#	GCUCAUGAGUAUGCCCAAU
siTAZ-2#	CCUCAAUGGAGGGCCAUAU
sgRNAs targeting YAP1
Name	Targeting sequence
YAP1-KO-1#	GCAGTCGCATCTGTTGCTGC
YAP1-KO-2#	GAGCACTCTGACTGATTCTC
YAP1-KO-3#	ACATCGATCAGACAACAACA
sgRNAs targeting TIAM1 enhancer
Name	Forward	Reverse
E-KO-1	CACCGACCTTCCCTCGAGAGGAAG	AAACCTTCCTCTCGAGGGAAGGTC
E-KO-2	CACCGCTAATTTCTCTCCAGATGG	AAACCCATCTGGAGAGAAATTAGC
Primers for validating TIAM1 knockout efficiency	TGCAGAGAGCAACTGTCATT	GTGGAGGCCTGGTTTTACTT
Primer sequences for qPCR
Name	Forward	Reverse
GAPDH	CTCCTGCACCACCAACTGCT	GGGCCATCCACAGTCTTCTG
CTGF	AGGAGTGGGTGTGTGACGA	CCAGGCAGTTGGCTCTAATC
CYR61	CCTTGTGGACAGCCAGTGTA	ACTTGGGCCGGTATTTCTTC
YAP1	TAGCCCTGCGTAGCCAGTTA	TCATGCTTAGTCCACTGTCTGT
TEAD1	ATGGAAAGGATGAGTGACTCTGC	TCCCACATGGTGGATAGATAGC
TEAD2	CTTCGTGGAACCGCCAGAT	GGAGGCCACCCTTTTTCTCA
TEAD3	TCATCCTGTCAGACGAGGG	TCTTCCGAGCTAGAACCTGTATG
TEAD4	AGTCAGGCACTGGACAAGC	GCTGGAGACCTGCTTCCTG
TIAM1	GATCCACAGGAACTCCGAAGT	GCTCCCGAAGTCTTCTAGGGT
ARHGEF4	ACCATCTTCGGGAACATCGAG	CTGGAAGTCGGCTTGATGCT
KALRN	TATCTCTGGTATCTCCGCTTGC	CCTCGCTTATCACGACCCC
ARHGEF18	ATGACGGTCTCTCAGAAAGGG	GTGATTGGTCCGAGTTGCGT
Primer sequences for ChIP
Name	Forward	Reverse
TIAM1-enhancer	AAGAAGATACATTGAAGAGATAA	TGAGTTCCAAGCATAAGA
GAPDH-promoter	TCGCTCTCTGCTCCTCCTGT	GTTTCTCTCCGCCCGTCTTC
Primers for TREs mutagenesis
Name	Forward	Reverse
TRE1-mut	ATCAGCAAAGCTGCCAGCTTTCAGGGAGTTTAAGACCTTG	AAGCTGGCAGCTTTGCTGATAAAGAAGATACATTGAAGAG
TRE2-mut	GCTGCCAGTCCCTTCAGTAGCTCTTGAATACCTTGAGT	CTACTGAAGGGACTGGCAGCCTCGTTTCTGAAATCTTATGC
TRE3-mut	AGGCTGCCAGTGAGTTCCAAGCATAAGATTTCAGAAACGAGG	GCTTGGAACTCACTGGCAGCCTAGTAATTGTTACAGT
TRE4-mut	TTGCTCCTTCCCCTGGCAGCGCTCCTCAAATGCAGAGAGC	ATTTGAGGAGCGCTGCCAGGGGAAGGAGCAATGCTGGATG
TRE5-mut	AAGCAGGAAACCAACTGGCAGCTTCTTTATCTCTTCAATGTAT	AGATAAAGAAGCTGCCAGTTGGTTTCCTGCTTCCTTCTCTGT
TRE6-mut	CAGTAGCTCTTCTGGCAGCTGAGTAAACAGAGAAGGAAGCA	CTGTTTACTCAGCTGCCAGAAGAGCTACTGAAGGGAACATAC
sgRNAs for TIAM1 enhancer CRISPRa
Name	Targeting sequence
E1	GGCATTCACACAACCATATG
E2	GTGACATCAGGCTCTAAGAA
sgRNAs for TIAM1 enhancer CRISPRi
Name	Targeting sequence
E1	TCCAGAGGCCTGAACAGTGA
E2	GTGACATCAGGCTCTAAGAA
Antibodies
Name	Manufacturer	Cat. No.
YAP1	Cell signaling technology	4912
YAP1 (ChIP grade)	Cell signaling technology	14074
pS127-YAP1	Cell signaling technology	13008
TAZ	Abclonal	A15806
CTGF	Abclonal	A11456
CYR61	Abclonal	A1111
H3K27me1	Cell Signaling technology	5326
H3K27ac	Cell Signaling technology	8173
TIAM1	Abcam	ab211518
TEAD4	Abcam	ab58310
Flag	Cell Signaling technology	14793
GAPDH	Santa Cruz	sc-32233
CDC42	Cell signaling technology	2466
RAC1	Cell signaling technology	8631
Cortactin	Abcam	ab33333
TKS5	Abclonal	A9363
Normal rabbit IgG	Cell signaling technology	2729
Histone H3	Cell Signaling technology	4620
