# Supplementary material for: YAP1 induces invadopodia formation by transcriptionally activating TIAM1 through enhancer in breast cancer
Source: Oncogene. 2022 Jun 30;41(31):3830–45. doi: 10.1038/s41388-022-02344-4 (PMC9337990; doi:10.1038/s41388-022-02344-4)
Supplement: Supplementary file 5 — Table S4 [file 41388_2022_2344_MOESM5_ESM.xlsx]

## Sheet: MCF7-S127A VS MCF7-NC 差异筛选FC mo
ProbeName	EntrezGeneID	GenbankAccession	GeneSymbol	GeneName	Description	MCF7-NC.txt:gProcessedSignal(normalized)	MCF7-S127A.txt:gProcessedSignal(normalized)	FC ([MCF7-S127A] vs [MCF7-NC])	Log FC ([MCF7-S127A] vs [MCF7-NC])	FC (abs) ([MCF7-S127A] vs [MCF7-NC])	Regulation ([MCF7-S127A] vs [MCF7-NC])
A_21_P0014386						4.92963	5.83416	1.87193	0.90453	1.87193	up
A_33_P3267760	54880		BCOR	BCL6 corepressor	BCL6 corepressor [Source:HGNC Symbol;Acc:HGNC:20893] [ENST00000378463]	3.75392	4.52086	1.70165	0.766935	1.70165	up
A_24_P944991	285672	NM_173829	SREK1IP1	SREK1-interacting protein 1	Homo sapiens SREK1-interacting protein 1 (SREK1IP1), mRNA [NM_173829]	6.40781	5.5471	-1.81593	-0.860711	1.81593	down
A_23_P208706	581	NM_138764	BAX	BCL2-associated X protein	Homo sapiens BCL2-associated X protein (BAX), transcript variant sigma, mRNA [NM_138764]	10.8787	11.8117	1.90926	0.93301	1.90926	up
A_33_P3330991	100134237	XR_248772	LOC100134237	uncharacterized LOC100134237	PREDICTED: Homo sapiens uncharacterized LOC100134237 (LOC100134237), misc_RNA [XR_248772]	8.50101	7.79599	-1.63016	-0.705015	1.63016	down
A_33_P3293593	148014	NM_152479	TTC9B	tetratricopeptide repeat domain 9B	Homo sapiens tetratricopeptide repeat domain 9B (TTC9B), mRNA [NM_152479]	5.36995	4.74145	-1.54596	-0.628503	1.54596	down
A_22_P00008389	162083	NM_001145545	C16orf82	chromosome 16 open reading frame 82	Homo sapiens chromosome 16 open reading frame 82 (C16orf82), mRNA [NM_001145545]	3.88464	4.79334	1.87735	0.908701	1.87735	up
A_21_P0012208			lnc-C21orf58-1	lnc-C21orf58-1:1	Homo sapiens cDNA FLJ45665 fis, clone CTONG2027959. [AK127572]	10.5917	9.93669	-1.57468	-0.655059	1.57468	down
A_23_P101084	84690	NM_032598	SPATA22	spermatogenesis associated 22	Homo sapiens spermatogenesis associated 22 (SPATA22), transcript variant 2, mRNA [NM_032598]	2.10252	2.90362	1.74243	0.801102	1.74243	up
A_22_P00010379		AK093324	lnc-MYL12A-1	lnc-MYL12A-1:1	Homo sapiens cDNA FLJ36005 fis, clone TESTI2015350. [AK093324]	3.70187	2.87473	-1.77416	-0.827137	1.77416	down
A_22_P00010590						3.17201	2.03334	-2.20178	-1.13867	2.20178	down
A_22_P00014892		BC038731			Homo sapiens cDNA clone IMAGE:5267578. [BC038731]	8.44852	9.12579	1.59911	0.677271	1.59911	up
A_33_P3237393	7699	NM_001300778	ZNF140	zinc finger protein 140	Homo sapiens zinc finger protein 140 (ZNF140), transcript variant 4, mRNA [NM_001300778]	2.07175	3.22081	2.2177	1.14906	2.2177	up
A_21_P0014207	101927721	XR_242321	LOC101927721	uncharacterized LOC101927721	PREDICTED: Homo sapiens uncharacterized LOC101927721 (LOC101927721), ncRNA [XR_242321]	3.07015	2.30514	-1.69938	-0.765012	1.69938	down
A_22_P00025856	100132735		LOC100132735	uncharacterized LOC100132735		5.88608	6.85332	1.95509	0.967237	1.95509	up
A_22_P00010333						7.17657	8.28307	2.15322	1.10649	2.15322	up
A_21_P0010286			lnc-PRDM15-1	lnc-PRDM15-1:1	LNCipedia lincRNA (lnc-PRDM15-1), lincRNA [lnc-PRDM15-1:1]	4.64064	4.02406	-1.53324	-0.61658	1.53324	down
A_22_P00015375	400952		LINC01121	long intergenic non-protein coding RNA 1121	long intergenic non-protein coding RNA 1121 [Source:HGNC Symbol;Acc:HGNC:49266] [ENST00000430650]	7.72773	7.0969	-1.54845	-0.630828	1.54845	down
A_21_P0007692	102724247	XR_424331	LOC102724247	uncharacterized LOC102724247	PREDICTED: Homo sapiens uncharacterized LOC102724247 (LOC102724247), ncRNA [XR_424331]	4.46514	5.25005	1.72298	0.784909	1.72298	up
A_21_P0001417			lnc-ATF3-1	lnc-ATF3-1:4	LNCipedia lincRNA (lnc-ATF3-1), lincRNA [lnc-ATF3-1:4]	4.71908	6.04373	2.50471	1.32464	2.50471	up
A_23_P252023	6757	NM_175698	SSX2	synovial sarcoma, X breakpoint 2	Homo sapiens synovial sarcoma, X breakpoint 2 (SSX2), transcript variant 2, mRNA [NM_175698]	2.26346	2.86988	1.52248	0.606424	1.52248	up
A_21_P0012608			XLOC_l2_010816		BROAD Institute lincRNA (XLOC_l2_010816), lincRNA [TCONS_l2_00020732]	2.81454	3.85854	2.06194	1.044	2.06194	up
A_22_P00003128		BX108194	lnc-C9orf131-1	lnc-C9orf131-1:1	BX108194 Soares_NFL_T_GBC_S1 Homo sapiens cDNA clone IMAGp998M065776, mRNA sequence [BX108194]	3.05395	2.18605	-1.825	-0.867897	1.825	down
A_22_P00025675			lnc-VCL-1	lnc-VCL-1:1	LNCipedia lincRNA (lnc-VCL-1), lincRNA [lnc-VCL-1:1]	2.84186	3.44635	1.52044	0.604492	1.52044	up
A_22_P00002331	101928536		LINC01493	long intergenic non-protein coding RNA 1493	long intergenic non-protein coding RNA 1493 [Source:HGNC Symbol;Acc:HGNC:51150] [ENST00000530102]	2.46938	3.51033	2.05758	1.04095	2.05758	up
A_33_P3414669	51132	NM_183353	RLIM	ring finger protein, LIM domain interacting	Homo sapiens ring finger protein, LIM domain interacting (RLIM), transcript variant 2, mRNA [NM_183353]	8.09764	8.80814	1.63638	0.710505	1.63638	up
A_33_P3252394	10912	NM_006705	GADD45G	growth arrest and DNA-damage-inducible, gamma	Homo sapiens growth arrest and DNA-damage-inducible, gamma (GADD45G), mRNA [NM_006705]	5.63744	4.82107	-1.76097	-0.816371	1.76097	down
A_23_P62377	139728	NM_001039582	PNCK	pregnancy up-regulated nonubiquitous CaM kinase	Homo sapiens pregnancy up-regulated nonubiquitous CaM kinase (PNCK), transcript variant 1, mRNA [NM_001039582]	5.94701	3.79107	-4.45657	-2.15593	4.45657	down
A_21_P0010441			lnc-KCNJ4-1	lnc-KCNJ4-1:1	LNCipedia lincRNA (lnc-KCNJ4-1), lincRNA [lnc-KCNJ4-1:1]	3.91068	2.22951	-3.20687	-1.68117	3.20687	down
A_33_P3763846	6300	NM_001303252	MAPK12	mitogen-activated protein kinase 12	Homo sapiens mitogen-activated protein kinase 12 (MAPK12), transcript variant 2, mRNA [NM_001303252]	6.4572	7.09033	1.55093	0.633131	1.55093	up
A_21_P0012309	26220		DGCR5	DiGeorge syndrome critical region gene 5 (non-protein coding)	Homo sapiens DiGeorge syndrome critical region gene 5 (non-protein coding) (DGCR5), transcript variant 1, non-coding RNA [NR_002733]	11.0239	10.3642	-1.57967	-0.659624	1.57967	down
A_19_P00319917	100506714	NR_038956	NUP50-AS1	NUP50 antisense RNA 1 (head to head)	Homo sapiens NUP50 antisense RNA 1 (head to head) (NUP50-AS1), transcript variant 1, long non-coding RNA [NR_038956]	7.91197	7.18039	-1.66046	-0.731582	1.66046	down
A_22_P00016797					ALU2_HUMAN (P39189) Alu subfamily SB sequence contamination warning entry, partial (8%) [THC2781301]	4.04119	2.48157	-2.94776	-1.55962	2.94776	down
A_22_P00007653			lnc-HEXA-1	lnc-HEXA-1:1	LNCipedia lincRNA (lnc-HEXA-1), lincRNA [lnc-HEXA-1:1]	4.1573	2.19809	-3.88849	-1.95921	3.88849	down
A_21_P0007074	101927396	NR_120620	LINC01514	long intergenic non-protein coding RNA 1514	Homo sapiens long intergenic non-protein coding RNA 1514 (LINC01514), long non-coding RNA [NR_120620]	3.70793	5.05596	2.54564	1.34803	2.54564	up
A_33_P3231739	54898	NM_017770	ELOVL2	ELOVL fatty acid elongase 2	Homo sapiens ELOVL fatty acid elongase 2 (ELOVL2), mRNA [NM_017770]	3.44407	2.5297	-1.88475	-0.914375	1.88475	down
A_33_P3342481						2.70302	3.41535	1.63845	0.71233	1.63845	up
A_22_P00023982	104266957	NR_126346	KBTBD11-OT1	KBTBD11 overlapping transcript 1	Homo sapiens KBTBD11 overlapping transcript 1 (KBTBD11-OT1), long non-coding RNA [NR_126346]	3.52269	2.90045	-1.53926	-0.622241	1.53926	down
A_21_P0003351						2.82635	2.10295	-1.65108	-0.723407	1.65108	down
A_21_P0009361			lnc-SDK2-5	lnc-SDK2-5:1	LNCipedia lincRNA (lnc-SDK2-5), lincRNA [lnc-SDK2-5:1]	3.52282	2.09542	-2.68962	-1.4274	2.68962	down
A_23_P116898	2	NM_000014	A2M	alpha-2-macroglobulin	Homo sapiens alpha-2-macroglobulin (A2M), mRNA [NM_000014]	2.77848	3.36981	1.50663	0.591327	1.50663	up
A_22_P00021003			lnc-HDAC9-2	lnc-HDAC9-2:1	LNCipedia lincRNA (lnc-HDAC9-2), lincRNA [lnc-HDAC9-2:1]	2.16005	2.97262	1.75633	0.812566	1.75633	up
A_19_P00802154	667	NM_001144769	DST	dystonin	Homo sapiens dystonin (DST), transcript variant 2, mRNA [NM_001144769]	4.66803	5.44535	1.71394	0.777315	1.71394	up
A_21_P0002371			lnc-SH3BP4-3	lnc-SH3BP4-3:1	601817555F1 NIH_MGC_57 Homo sapiens cDNA clone IMAGE:4041036 5', mRNA sequence [BF185848]	2.07861	3.09184	2.01842	1.01322	2.01842	up
A_22_P00005058			lnc-DENND1A-4	lnc-DENND1A-4:1	HSU11701 LIM-homeobox domain protein {Homo sapiens} (exp=-1; wgp=0; cg=0), partial (10%) [THC2705251]	6.69416	6.05918	-1.55292	-0.634984	1.55292	down
A_21_P0012155					MIR646 host gene (non-protein coding) [Source:HGNC Symbol;Acc:HGNC:27659] [ENST00000427691]	3.76278	6.11533	5.10728	2.35256	5.10728	up
A_33_P3265394	54663	XM_005274055	WDR74	WD repeat domain 74	WD repeat domain 74 [Source:HGNC Symbol;Acc:HGNC:25529] [ENST00000538098]	3.76526	4.90074	2.19691	1.13547	2.19691	up
A_22_P00023983						3.2972	2.2517	-2.06408	-1.0455	2.06408	down
A_33_P3423585	440279	NM_001080534	UNC13C	unc-13 homolog C (C. elegans)	Homo sapiens unc-13 homolog C (C. elegans) (UNC13C), mRNA [NM_001080534]	3.26888	4.01163	1.67336	0.742749	1.67336	up
A_23_P213014	56606	NM_001001290	SLC2A9	solute carrier family 2 (facilitated glucose transporter), member 9	Homo sapiens solute carrier family 2 (facilitated glucose transporter), member 9 (SLC2A9), transcript variant 2, mRNA [NM_001001290]	6.31392	5.20211	-2.16117	-1.11181	2.16117	down
A_23_P315451	84063	NM_199180	KIRREL2	kin of IRRE like 2 (Drosophila)	Homo sapiens kin of IRRE like 2 (Drosophila) (KIRREL2), transcript variant 3, mRNA [NM_199180]	4.2238	2.59289	-3.0971	-1.63092	3.0971	down
A_22_P00017072			lnc-TUFM-2	lnc-TUFM-2:1	LNCipedia lincRNA (lnc-TUFM-2), lincRNA [lnc-TUFM-2:1]	6.05366	5.21355	-1.79019	-0.84011	1.79019	down
A_33_P3244269						3.32806	4.55372	2.33863	1.22566	2.33863	up
A_22_P00001571			lnc-ARL4A-2	lnc-ARL4A-2:1	LNCipedia lincRNA (lnc-ARL4A-2), lincRNA [lnc-ARL4A-2:1]	3.85854	2.09639	-3.39205	-1.76216	3.39205	down
A_32_P55241	387914	NM_001007538	SHISA2	shisa family member 2	Homo sapiens shisa family member 2 (SHISA2), mRNA [NM_001007538]	5.65339	2.70149	-7.73768	-2.9519	7.73768	down
A_21_P0007475			lnc-SPATA19-1	lnc-SPATA19-1:2	Homo sapiens cDNA FLJ39823 fis, clone SPLEN2011931. [AK097142]	2.17949	2.87269	1.61686	0.693197	1.61686	up
A_22_P00003178						6.49447	7.17747	1.60548	0.683006	1.60548	up
A_23_P110504	81037	NM_030782	CLPTM1L	CLPTM1-like	Homo sapiens CLPTM1-like (CLPTM1L), mRNA [NM_030782]	14.3018	15.5449	2.36699	1.24306	2.36699	up
A_22_P00009713			lnc-MCCC2-2	lnc-MCCC2-2:2	LNCipedia lincRNA (lnc-MCCC2-2), lincRNA [lnc-MCCC2-2:2]	5.21792	4.41882	-1.74001	-0.799096	1.74001	down
A_21_P0011760			XLOC_l2_007112		BROAD Institute lincRNA (XLOC_l2_007112), lincRNA [TCONS_l2_00013208]	3.81807	4.74368	1.89948	0.925608	1.89948	up
A_33_P3373273	6564	NM_005073	SLC15A1	solute carrier family 15 (oligopeptide transporter), member 1	Homo sapiens solute carrier family 15 (oligopeptide transporter), member 1 (SLC15A1), mRNA [NM_005073]	3.48804	2.21931	-2.40949	-1.26873	2.40949	down
A_23_P112026	3620	NM_002164	IDO1	indoleamine 2,3-dioxygenase 1	Homo sapiens indoleamine 2,3-dioxygenase 1 (IDO1), mRNA [NM_002164]	6.36413	5.466	-1.86365	-0.898128	1.86365	down
A_21_P0014887	100652768	NR_045215	LOC100652768	uncharacterized LOC100652768	Homo sapiens uncharacterized LOC100652768 (LOC100652768), long non-coding RNA [NR_045215]	2.55191	4.43873	3.69821	1.88683	3.69821	up
A_22_P00017445	100861520	NR_046711	POU6F2-AS1	POU6F2 antisense RNA 1	Homo sapiens POU6F2 antisense RNA 1 (POU6F2-AS1), long non-coding RNA [NR_046711]	4.31536	5.37178	2.07977	1.05642	2.07977	up
A_22_P00025696			lnc-CTD-2117L12.1.1-1	lnc-CTD-2117L12.1.1-1:1	LNCipedia lincRNA (lnc-CTD-2117L12.1.1-1), lincRNA [lnc-CTD-2117L12.1.1-1:1]	4.89834	2.83259	-4.18651	-2.06575	4.18651	down
A_21_P0003949						4.45218	5.43111	1.971	0.978931	1.971	up
A_22_P00008478						3.04505	4.03965	1.99252	0.994596	1.99252	up
A_33_P3412317						4.36331	5.22247	1.81399	0.859165	1.81399	up
A_22_P00009857			lnc-METTL22-2	lnc-METTL22-2:2	LNCipedia lincRNA (lnc-METTL22-2), lincRNA [lnc-METTL22-2:2]	3.5177	2.89325	-1.54162	-0.624447	1.54162	down
A_19_P00321739	79940	NR_121614	LINC00472	long intergenic non-protein coding RNA 472	Homo sapiens long intergenic non-protein coding RNA 472 (LINC00472), transcript variant 4, long non-coding RNA [NR_121614]	5.97664	7.00749	2.04323	1.03085	2.04323	up
A_21_P0014800	100507419	NR_123723	MMP25-AS1	MMP25 antisense RNA 1	Homo sapiens MMP25 antisense RNA 1 (MMP25-AS1), long non-coding RNA [NR_123723]	3.33383	4.98865	3.14885	1.65483	3.14885	up
A_24_P943894	222663	NM_152753	SCUBE3	signal peptide, CUB domain, EGF-like 3	Homo sapiens signal peptide, CUB domain, EGF-like 3 (SCUBE3), transcript variant 1, mRNA [NM_152753]	2.74687	3.39298	1.56494	0.64611	1.56494	up
A_21_P0008952			lnc-SETD6-4	lnc-SETD6-4:1	LNCipedia lincRNA (lnc-SETD6-4), lincRNA [lnc-SETD6-4:1]	3.54467	2.18954	-2.5582	-1.35513	2.5582	down
A_21_P0011926			XLOC_l2_008086		BROAD Institute lincRNA (XLOC_l2_008086), lincRNA [TCONS_l2_00014653]	3.8493	4.56463	1.64186	0.715334	1.64186	up
A_21_P0014344	440416	XR_424802	CCDC144NL-AS1	CCDC144NL antisense RNA 1	PREDICTED: Homo sapiens uncharacterized LOC102724783 (LOC102724783), ncRNA [XR_424802]	3.89401	2.98834	-1.87341	-0.905664	1.87341	down
A_33_P3377911					microRNA 29b-1 [Source:HGNC Symbol;Acc:HGNC:31619] [ENST00000432045]	2.09644	3.97151	3.66818	1.87507	3.66818	up
A_33_P3280700	80045	NM_024980	GPR157	G protein-coupled receptor 157	Homo sapiens G protein-coupled receptor 157 (GPR157), mRNA [NM_024980]	3.69172	4.46936	1.71433	0.777646	1.71433	up
A_33_P3400643	643529	NR_038382	LINC00865	long intergenic non-protein coding RNA 865	Homo sapiens long intergenic non-protein coding RNA 865 (LINC00865), long non-coding RNA [NR_038382]	4.87255	6.18105	2.47684	1.3085	2.47684	up
A_22_P00003386	101926948	XR_242548	LOC101926948	uncharacterized LOC101926948	PREDICTED: Homo sapiens uncharacterized LOC101926948 (LOC101926948), ncRNA [XR_242548]	2.12325	2.88144	1.69137	0.758194	1.69137	up
A_22_P00013837	100874070	NR_046547	USP12-AS1	USP12 antisense RNA 1	Homo sapiens USP12 antisense RNA 1 (USP12-AS1), long non-coding RNA [NR_046547]	5.6527	2.0958	-11.7689	-3.5569	11.7689	down
A_22_P00011976					long intergenic non-protein coding RNA 1035 [Source:HGNC Symbol;Acc:HGNC:49022] [ENST00000445072]	5.21016	2.52347	-6.43838	-2.6867	6.43838	down
A_33_P3333900	100129572	AK096041	LOC100129572	uncharacterized LOC100129572	Homo sapiens cDNA FLJ38722 fis, clone KIDNE2010084. [AK096041]	4.32655	5.72232	2.63129	1.39577	2.63129	up
A_23_P10121	6422	NM_003012	SFRP1	secreted frizzled-related protein 1	Homo sapiens secreted frizzled-related protein 1 (SFRP1), mRNA [NM_003012]	5.01787	4.36654	-1.57061	-0.651326	1.57061	down
A_33_P3418571						2.85157	3.74779	1.86119	0.896227	1.86119	up
A_33_P3366141		AK094244			Homo sapiens cDNA FLJ36925 fis, clone BRACE2005169. [AK094244]	2.62563	3.6361	2.01456	1.01046	2.01456	up
A_33_P3244623	376844	NR_001580	SDC4P	syndecan 4 pseudogene	Homo sapiens syndecan 4 pseudogene (SDC4P), non-coding RNA [NR_001580]	2.44885	4.65161	4.6036	2.20276	4.6036	up
A_21_P0008462			lnc-ABCD4-1	lnc-ABCD4-1:1	LNCipedia lincRNA (lnc-ABCD4-1), lincRNA [lnc-ABCD4-1:1]	7.36404	3.56127	-13.9557	-3.80278	13.9557	down
A_21_P0009724			lnc-IGFL1-1	lnc-IGFL1-1:1	LNCipedia lincRNA (lnc-IGFL1-1), lincRNA [lnc-IGFL1-1:1]	6.71876	4.99765	-3.29689	-1.72111	3.29689	down
A_21_P0004225			lnc-MTRR-4	lnc-MTRR-4:1	LNCipedia lincRNA (lnc-MTRR-4), lincRNA [lnc-MTRR-4:1]	4.73081	2.22615	-5.67516	-2.50466	5.67516	down
A_33_P3289960	387111	NR_033376	LINC00222	long intergenic non-protein coding RNA 222	Homo sapiens long intergenic non-protein coding RNA 222 (LINC00222), long non-coding RNA [NR_033376]	3.53261	2.23922	-2.45103	-1.29339	2.45103	down
A_23_P159406	6699	NM_003125	SPRR1B	small proline-rich protein 1B	Homo sapiens small proline-rich protein 1B (SPRR1B), mRNA [NM_003125]	4.55511	3.72044	-1.78345	-0.834672	1.78345	down
A_21_P0008318			lnc-BRMS1L-3	lnc-BRMS1L-3:3	LNCipedia lincRNA (lnc-BRMS1L-3), lincRNA [lnc-BRMS1L-3:3]	6.16024	3.03654	-8.71617	-3.1237	8.71617	down
A_33_P3407429						3.8301	5.71565	3.69493	1.88555	3.69493	up
A_21_P0014516	100507406	NR_121618	LOC100507406	uncharacterized LOC100507406	Homo sapiens uncharacterized LOC100507406 (LOC100507406), transcript variant 1, long non-coding RNA [NR_121618]	6.98679	2.2029	-27.5482	-4.78389	27.5482	down
A_22_P00024945			lnc-BMP4-2	lnc-BMP4-2:1	LNCipedia lincRNA (lnc-BMP4-2), lincRNA [lnc-BMP4-2:1]	6.55684	4.27675	-4.85709	-2.28009	4.85709	down
A_23_P142013	56949	NM_020196	XAB2	XPA binding protein 2	Homo sapiens XPA binding protein 2 (XAB2), mRNA [NM_020196]	6.69154	7.59796	1.87439	0.906419	1.87439	up
A_23_P163235	548596	NM_001015001	CKMT1A	creatine kinase, mitochondrial 1A	Homo sapiens creatine kinase, mitochondrial 1A (CKMT1A), mRNA [NM_001015001]	10.0842	9.496	-1.50337	-0.588202	1.50337	down
A_23_P350617	152831	NM_175737	KLB	klotho beta	Homo sapiens klotho beta (KLB), mRNA [NM_175737]	3.87054	2.48848	-2.60639	-1.38205	2.60639	down
A_24_P686965	400745	NM_001103161	SH2D5	SH2 domain containing 5	Homo sapiens SH2 domain containing 5 (SH2D5), transcript variant 1, mRNA [NM_001103161]	10.2937	11.3672	2.10458	1.07353	2.10458	up
A_22_P00006933			lnc-GATAD2B-1	lnc-GATAD2B-1:1	LNCipedia lincRNA (lnc-GATAD2B-1), lincRNA [lnc-GATAD2B-1:1]	3.20223	2.14856	-2.0758	-1.05367	2.0758	down
A_21_P0007524			lnc-GABARAPL1-1	lnc-GABARAPL1-1:1	LNCipedia lincRNA (lnc-GABARAPL1-1), lincRNA [lnc-GABARAPL1-1:1]	4.30955	5.36492	2.07826	1.05538	2.07826	up
A_21_P0012909			XLOC_l2_012071		BROAD Institute lincRNA (XLOC_l2_012071), lincRNA [TCONS_l2_00022934]	3.59469	2.0518	-2.91377	-1.54289	2.91377	down
A_22_P00018850	101927207	NR_110805	LOC101927207	uncharacterized LOC101927207	Homo sapiens uncharacterized LOC101927207 (LOC101927207), long non-coding RNA [NR_110805]	3.08822	3.94899	1.81601	0.860772	1.81601	up
A_21_P0003741			lnc-PHOX2B-2	lnc-PHOX2B-2:2	LNCipedia lincRNA (lnc-PHOX2B-2), lincRNA [lnc-PHOX2B-2:2]	3.76699	2.63742	-2.18794	-1.12957	2.18794	down
A_23_P52336	219699	NM_170744	UNC5B	unc-5 homolog B (C. elegans)	Homo sapiens unc-5 homolog B (C. elegans) (UNC5B), transcript variant 1, mRNA [NM_170744]	10.205	9.60286	-1.51792	-0.6021	1.51792	down
A_24_P314585	3266	AB093575	ERAS	ES cell expressed Ras	ES cell expressed Ras [Source:HGNC Symbol;Acc:HGNC:5174] [ENST00000338270]	2.72044	2.03064	-1.61306	-0.689803	1.61306	down
A_33_P3351622	53904		MYO3A	myosin IIIA	myosin IIIA [Source:HGNC Symbol;Acc:HGNC:7601] [ENST00000376301]	2.06386	4.81212	6.71905	2.74826	6.71905	up
A_33_P3251108	9197	NM_001190992	SLC33A1	solute carrier family 33 (acetyl-CoA transporter), member 1	Homo sapiens solute carrier family 33 (acetyl-CoA transporter), member 1 (SLC33A1), transcript variant 2, mRNA [NM_001190992]	9.61281	9.00214	-1.52697	-0.610673	1.52697	down
A_19_P00322850	102467147	NR_104664	LOC102467147	uncharacterized LOC102467147	Homo sapiens uncharacterized LOC102467147 (LOC102467147), long non-coding RNA [NR_104664]	2.68678	2.02908	-1.57756	-0.657699	1.57756	down
A_21_P0010369					PREDICTED: Homo sapiens uncharacterized LOC100506877 (LOC100506877), misc_RNA [XR_109739]	2.10903	3.35227	2.3673	1.24324	2.3673	up
A_33_P3217470	101928259	NR_110391	LOC101928259	uncharacterized LOC101928259	Homo sapiens uncharacterized LOC101928259 (LOC101928259), long non-coding RNA [NR_110391]	2.06484	2.65517	1.50559	0.590333	1.50559	up
A_21_P0001376			lnc-TTC24-1	lnc-TTC24-1:1	LNCipedia lincRNA (lnc-TTC24-1), lincRNA [lnc-TTC24-1:1]	4.08571	2.05286	-4.09211	-2.03285	4.09211	down
A_21_P0011354			XLOC_l2_004844		BROAD Institute lincRNA (XLOC_l2_004844), lincRNA [TCONS_l2_00008932]	10.7494	11.5353	1.72424	0.785958	1.72424	up
A_23_P19115	23708	NM_018094	GSPT2	G1 to S phase transition 2	Homo sapiens G1 to S phase transition 2 (GSPT2), mRNA [NM_018094]	3.81577	2.21798	-3.02681	-1.5978	3.02681	down
A_22_P00010253			lnc-MTERF-5	lnc-MTERF-5:1	LNCipedia lincRNA (lnc-MTERF-5), lincRNA [lnc-MTERF-5:1]	4.56124	2.44903	-4.32355	-2.11222	4.32355	down
A_22_P00009379						6.28397	2.09527	-18.2357	-4.18869	18.2357	down
A_22_P00000755						5.97969	3.15815	-7.06918	-2.82154	7.06918	down
A_33_P3360227		DC397705			DC397705 TESTI2 Homo sapiens cDNA clone TESTI2031480 5', mRNA sequence [DC397705]	2.9529	3.70988	1.68995	0.756979	1.68995	up
A_22_P00001595			lnc-ARNTL-1	lnc-ARNTL-1:1	LNCipedia lincRNA (lnc-ARNTL-1), lincRNA [lnc-ARNTL-1:1]	4.44593	5.44604	2.00016	1.00012	2.00016	up
A_22_P00009732			lnc-MCU-1	lnc-MCU-1:1	LNCipedia lincRNA (lnc-MCU-1), lincRNA [lnc-MCU-1:1]	4.19098	3.58701	-1.51989	-0.603965	1.51989	down
A_21_P0001944	101927156		LOC101927156	uncharacterized LOC101927156		6.31337	4.7845	-2.88559	-1.52887	2.88559	down
A_24_P50950		AK095289			coiled-coil domain containing 88B [Source:HGNC Symbol;Acc:HGNC:26757] [ENST00000492980]	6.12401	5.38969	-1.66361	-0.734316	1.66361	down
A_23_P107693	54807	NM_017652	ZNF586	zinc finger protein 586	Homo sapiens zinc finger protein 586 (ZNF586), transcript variant 1, mRNA [NM_017652]	8.30211	7.53908	-1.69706	-0.763038	1.69706	down
A_22_P00015171						5.945	2.22626	-13.1659	-3.71874	13.1659	down
A_22_P00015990	200424	NM_001287491	TET3	tet methylcytosine dioxygenase 3	Homo sapiens tet methylcytosine dioxygenase 3 (TET3), mRNA [NM_001287491]	3.96889	4.91803	1.93073	0.949145	1.93073	up
A_32_P928190	100130964	NR_046245	LOC100130964	ADAM metallopeptidase domain 3A-like	Homo sapiens ADAM metallopeptidase domain 3A-like (LOC100130964), long non-coding RNA [NR_046245]	3.31588	2.25264	-2.08963	-1.06325	2.08963	down
A_23_P52974	2694	NM_005142	GIF	gastric intrinsic factor (vitamin B synthesis)	Homo sapiens gastric intrinsic factor (vitamin B synthesis) (GIF), mRNA [NM_005142]	2.61751	4.72409	4.30671	2.10659	4.30671	up
A_32_P221	123970	NM_144602	C16orf78	chromosome 16 open reading frame 78	Homo sapiens chromosome 16 open reading frame 78 (C16orf78), mRNA [NM_144602]	5.50823	3.71113	-3.4752	-1.7971	3.4752	down
A_22_P00018186					long intergenic non-protein coding RNA 1170 [Source:HGNC Symbol;Acc:HGNC:49542] [ENST00000520192]	4.06999	2.19868	-3.65863	-1.8713	3.65863	down
A_23_P105138	847	NM_001752	CAT	catalase	Homo sapiens catalase (CAT), mRNA [NM_001752]	11.8636	11.2768	-1.50194	-0.586826	1.50194	down
A_21_P0006746			lnc-CUL2-1	lnc-CUL2-1:2	AC007764 F22C12.23 {Arabidopsis thaliana} (exp=0; wgp=1; cg=0), partial (6%) [THC2737253]	3.11429	2.04762	-2.09458	-1.06666	2.09458	down
A_33_P3366266			lnc-TRIM29-1	lnc-TRIM29-1:2	LNCipedia lincRNA (lnc-TRIM29-1), lincRNA [lnc-TRIM29-1:2]	2.06663	5.20597	8.81121	3.13934	8.81121	up
A_22_P00009556			lnc-MAP3K6-1	lnc-MAP3K6-1:1	LNCipedia lincRNA (lnc-MAP3K6-1), lincRNA [lnc-MAP3K6-1:1]	2.64659	4.18548	2.90572	1.5389	2.90572	up
A_23_P364324	154664	NM_152701	ABCA13	ATP-binding cassette, sub-family A (ABC1), member 13	Homo sapiens ATP-binding cassette, sub-family A (ABC1), member 13 (ABCA13), mRNA [NM_152701]	9.7146	10.3059	1.50656	0.591256	1.50656	up
A_22_P00000214	3980	AK294910	LIG3	ligase III, DNA, ATP-dependent	ligase III, DNA, ATP-dependent [Source:HGNC Symbol;Acc:HGNC:6600] [ENST00000378526]	3.97193	4.74942	1.71415	0.777492	1.71415	up
A_23_P91943	3592	NM_000882	IL12A	interleukin 12A	Homo sapiens interleukin 12A (IL12A), mRNA [NM_000882]	2.6921	3.64813	1.93996	0.956027	1.93996	up
A_22_P00001666			lnc-ASH2L-1	lnc-ASH2L-1:1	LNCipedia lincRNA (lnc-ASH2L-1), lincRNA [lnc-ASH2L-1:1]	2.08139	2.79822	1.64357	0.716832	1.64357	up
A_23_P163306	84952	NM_032866	CGNL1	cingulin-like 1	Homo sapiens cingulin-like 1 (CGNL1), transcript variant 2, mRNA [NM_032866]	2.11167	4.47957	5.16188	2.3679	5.16188	up
A_22_P00007583			lnc-HDAC9-3	lnc-HDAC9-3:1	LNCipedia lincRNA (lnc-HDAC9-3), lincRNA [lnc-HDAC9-3:1]	3.42266	2.7617	-1.58114	-0.660961	1.58114	down
A_24_P230514		AK094424	lnc-ATG7-1	lnc-ATG7-1:1	Homo sapiens cDNA FLJ37105 fis, clone BRACE2019510. [AK094424]	3.18127	2.52811	-1.57261	-0.653164	1.57261	down
A_21_P0010625			XLOC_l2_000945		BROAD Institute lincRNA (XLOC_l2_000945), lincRNA [TCONS_l2_00001282]	4.22412	5.07944	1.80916	0.855322	1.80916	up
A_33_P3211968			lnc-TCL1B-2	lnc-TCL1B-2:4	human full-length cDNA clone CS0DG006YJ19 of B cells (Ramos cell line) of Homo sapiens (human). [BX247990]	6.10008	2.09487	-16.0579	-4.00521	16.0579	down
A_21_P0013442						2.90033	3.59364	1.617	0.693316	1.617	up
A_33_P3361758	196951	NM_152647	FAM227B	family with sequence similarity 227, member B	Homo sapiens family with sequence similarity 227, member B (FAM227B), mRNA [NM_152647]	4.33564	3.35651	-1.97127	-0.979126	1.97127	down
A_22_P00012040		AW265493	lnc-PLEKHB1-1	lnc-PLEKHB1-1:1	xq70c10.x1 NCI_CGAP_HN7 Homo sapiens cDNA clone IMAGE:2755986 3' similar to contains Alu repetitive element;, mRNA sequence [AW265493]	4.85177	5.67376	1.76784	0.82199	1.76784	up
A_33_P3217393	80381	NM_001024736	CD276	CD276 molecule	Homo sapiens CD276 molecule (CD276), transcript variant 1, mRNA [NM_001024736]	7.52182	8.11395	1.50747	0.592131	1.50747	up
A_22_P00008425	8997	XM_006713810	KALRN	kalirin, RhoGEF kinase	kalirin, RhoGEF kinase [Source:HGNC Symbol;Acc:HGNC:4814] [ENST00000291478]	3.21396	2.21245	-2.00209	-1.00151	2.00209	down
A_24_P132039	9604	NM_004290	RNF14	ring finger protein 14	Homo sapiens ring finger protein 14 (RNF14), transcript variant 1, mRNA [NM_004290]	10.8013	9.94189	-1.8143	-0.859413	1.8143	down
A_21_P0008791	400456		LINC01197	long intergenic non-protein coding RNA 1197	long intergenic non-protein coding RNA 1197 [Source:HGNC Symbol;Acc:HGNC:49597] [ENST00000611265]	7.02778	6.29802	-1.65837	-0.729768	1.65837	down
A_21_P0003150			lnc-CBLB-7	lnc-CBLB-7:11	LNCipedia lincRNA (lnc-CBLB-7), lincRNA [lnc-CBLB-7:11]	5.83911	2.22318	-12.2603	-3.61593	12.2603	down
A_21_P0007103			lnc-MBL2-2	lnc-MBL2-2:5	LNCipedia lincRNA (lnc-MBL2-2), lincRNA [lnc-MBL2-2:5]	3.48616	2.23316	-2.38337	-1.253	2.38337	down
A_33_P3378707	646214		LOC646214	p21 protein (Cdc42/Rac)-activated kinase 2 pseudogene	Homo sapiens p21 protein (Cdc42/Rac)-activated kinase 2 pseudogene (LOC646214), non-coding RNA [NR_027053]	8.73474	7.82865	-1.87396	-0.906089	1.87396	down
A_23_P127522	219844	NM_145014	HYLS1	hydrolethalus syndrome 1	Homo sapiens hydrolethalus syndrome 1 (HYLS1), transcript variant 1, mRNA [NM_145014]	7.5017	6.72098	-1.71798	-0.780712	1.71798	down
A_21_P0003783						4.66007	2.25951	-5.28005	-2.40055	5.28005	down
A_23_P204847	3936	NM_002298	LCP1	lymphocyte cytosolic protein 1 (L-plastin)	Homo sapiens lymphocyte cytosolic protein 1 (L-plastin) (LCP1), mRNA [NM_002298]	5.39009	3.57567	-3.51717	-1.81442	3.51717	down
A_22_P00009741			lnc-MDH1B-2	lnc-MDH1B-2:1	LNCipedia lincRNA (lnc-MDH1B-2), lincRNA [lnc-MDH1B-2:1]	7.36439	4.849	-5.71752	-2.51539	5.71752	down
A_23_P500741	863	NM_005187	CBFA2T3	core-binding factor, runt domain, alpha subunit 2; translocated to, 3	Homo sapiens core-binding factor, runt domain, alpha subunit 2; translocated to, 3 (CBFA2T3), transcript variant 1, mRNA [NM_005187]	8.18773	7.46058	-1.65536	-0.727146	1.65536	down
A_23_P404162	9734	NM_014707	HDAC9	histone deacetylase 9	Homo sapiens histone deacetylase 9 (HDAC9), transcript variant 3, mRNA [NM_014707]	3.59744	2.8428	-1.68722	-0.754645	1.68722	down
A_33_P3233099	50649	NM_015320	ARHGEF4	Rho guanine nucleotide exchange factor (GEF) 4	Homo sapiens Rho guanine nucleotide exchange factor (GEF) 4 (ARHGEF4), transcript variant 1, mRNA [NM_015320]	3.15928	4.23946	2.1143	1.08018	2.1143	up
A_22_P00003522		AF420438			Homo sapiens chimera 1 mRNA, partial cds. [AF420438]	2.13874	3.7026	2.95645	1.56387	2.95645	up
A_22_P00009984			lnc-MKRN2-AS1-1	lnc-MKRN2-AS1-1:1	LNCipedia lincRNA (lnc-MKRN2-AS1-1), lincRNA [lnc-MKRN2-AS1-1:1]	5.13426	4.51349	-1.53769	-0.620768	1.53769	down
A_21_P0006590	100873962		LINC00278	long intergenic non-protein coding RNA 278	Homo sapiens long intergenic non-protein coding RNA 278 (LINC00278), long non-coding RNA [NR_046502]	2.09048	2.84877	1.69148	0.758288	1.69148	up
A_22_P00017455	101929241	NR_110166	LOC101929241	uncharacterized LOC101929241	Homo sapiens uncharacterized LOC101929241 (LOC101929241), transcript variant 2, long non-coding RNA [NR_110166]	2.08135	2.7944	1.63927	0.713056	1.63927	up
A_23_P304511	84307	NM_032347	ZNF397	zinc finger protein 397	Homo sapiens zinc finger protein 397 (ZNF397), transcript variant 2, mRNA [NM_032347]	6.35579	5.64751	-1.63385	-0.708277	1.63385	down
A_22_P00003701						3.27025	4.39592	2.18203	1.12567	2.18203	up
A_24_P187056	100874392	NR_046228	ANKRD20A12P	ankyrin repeat domain 20 family, member A12, pseudogene	Homo sapiens ankyrin repeat domain 20 family, member A12, pseudogene (ANKRD20A12P), non-coding RNA [NR_046228]	3.80736	4.46023	1.57229	0.652865	1.57229	up
A_33_P3314500	4588	NM_005961	MUC6	mucin 6, oligomeric mucus/gel-forming	Homo sapiens mucin 6, oligomeric mucus/gel-forming (MUC6), mRNA [NM_005961]	4.29729	5.38662	2.12774	1.08932	2.12774	up
A_23_P315789	5994	NM_000538	RFXAP	regulatory factor X-associated protein	Homo sapiens regulatory factor X-associated protein (RFXAP), mRNA [NM_000538]	9.2897	8.59117	-1.62285	-0.69853	1.62285	down
A_21_P0009497			lnc-SOCS6-4	lnc-SOCS6-4:1	LNCipedia lincRNA (lnc-SOCS6-4), lincRNA [lnc-SOCS6-4:1]	2.0594	3.20081	2.20595	1.1414	2.20595	up
A_33_P3547141		AF130053			Homo sapiens clone FLB4228 PRO1095 mRNA, complete cds. [AF130053]	2.05896	3.51236	2.73854	1.45341	2.73854	up
A_33_P3380642	80144	AK027833	FRAS1	Fraser extracellular matrix complex subunit 1	Homo sapiens cDNA FLJ14927 fis, clone PLACE1009094, weakly similar to FURIN-LIKE PROTEASE 2 PRECURSOR (EC 3.4.21.75). [AK027833]	3.04903	4.03429	1.97967	0.985258	1.97967	up
A_32_P47754	144195	NM_001286233	SLC2A14	solute carrier family 2 (facilitated glucose transporter), member 14	Homo sapiens solute carrier family 2 (facilitated glucose transporter), member 14 (SLC2A14), transcript variant 1, mRNA [NM_001286233]	8.57812	9.6382	2.08506	1.06009	2.08506	up
A_33_P3359763	201163	AL831885	FLCN	folliculin	folliculin [Source:HGNC Symbol;Acc:HGNC:27310] [ENST00000466317]	2.05979	5.19675	8.79669	3.13696	8.79669	up
A_21_P0013783			XLOC_l2_015585		BROAD Institute lincRNA (XLOC_l2_015585), lincRNA [TCONS_l2_00030302]	5.23498	4.25713	-1.96952	-0.977846	1.96952	down
A_23_P170888	1804	NM_001039350	DPP6	dipeptidyl-peptidase 6	Homo sapiens dipeptidyl-peptidase 6 (DPP6), transcript variant 3, mRNA [NM_001039350]	2.08356	3.16646	2.11829	1.0829	2.11829	up
A_23_P74205		AF090941			Homo sapiens clone HQ0650 PRO0650 mRNA, complete cds. [AF090941]	2.1228	2.76873	1.56475	0.645931	1.56475	up
A_23_P43119	85481	NM_033126	PSKH2	protein serine kinase H2	Homo sapiens protein serine kinase H2 (PSKH2), mRNA [NM_033126]	4.20548	3.13077	-2.1063	-1.07471	2.1063	down
A_33_P3397061	619434		LINC00051	long intergenic non-protein coding RNA 51	Homo sapiens long intergenic non-protein coding RNA 51 (LINC00051), long non-coding RNA [NR_024378]	2.15352	3.41911	2.40425	1.26559	2.40425	up
A_22_P00023529			lnc-PFKP-4	lnc-PFKP-4:1	UI-H-BI1-aez-f-02-0-UI.s1 NCI_CGAP_Sub3 Homo sapiens cDNA clone IMAGE:2721147 3', mRNA sequence [AW206525]	2.14341	3.0727	1.90434	0.929294	1.90434	up
A_24_P136124		AF258585			HCG2019237 {ECO:0000313	7.1245	6.53121	-1.50869	-0.593294	1.50869	down
A_32_P416161	402415	NM_212559	XKRX	XK, Kell blood group complex subunit-related, X-linked	Homo sapiens XK, Kell blood group complex subunit-related, X-linked (XKRX), mRNA [NM_212559]	4.74631	3.03099	-3.2837	-1.71532	3.2837	down
A_33_P3359832						6.07052	4.90259	-2.2469	-1.16794	2.2469	down
A_21_P0013534	100132103	NR_027424	FAM66E	family with sequence similarity 66, member E	Homo sapiens family with sequence similarity 66, member E (FAM66E), long non-coding RNA [NR_027424]	5.49443	2.09419	-10.5578	-3.40023	10.5578	down
A_23_P94338	5168	NM_006209	ENPP2	ectonucleotide pyrophosphatase/phosphodiesterase 2	Homo sapiens ectonucleotide pyrophosphatase/phosphodiesterase 2 (ENPP2), transcript variant 1, mRNA [NM_006209]	4.55621	5.32764	1.70697	0.771439	1.70697	up
A_23_P434809	6279	NM_002964	S100A8	S100 calcium binding protein A8	Homo sapiens S100 calcium binding protein A8 (S100A8), mRNA [NM_002964]	2.79222	3.92083	2.18648	1.12861	2.18648	up
A_21_P0010487	102724558	NR_120328	LOC102724558	uncharacterized LOC102724558	Homo sapiens uncharacterized LOC102724558 (LOC102724558), long non-coding RNA [NR_120328]	2.19159	2.96959	1.71476	0.778005	1.71476	up
A_33_P3367301	125111	NM_152219	GJD3	gap junction protein, delta 3, 31.9kDa	Homo sapiens gap junction protein, delta 3, 31.9kDa (GJD3), mRNA [NM_152219]	3.18178	2.25594	-1.89978	-0.925836	1.89978	down
A_23_P388379	26033	NM_207303	ATRNL1	attractin-like 1	Homo sapiens attractin-like 1 (ATRNL1), transcript variant 1, mRNA [NM_207303]	2.34368	3.59124	2.37438	1.24755	2.37438	up
A_22_P00017595		BF214562				2.36043	4.55289	4.57084	2.19246	4.57084	up
A_23_P311144	165055	NM_144978	CCDC138	coiled-coil domain containing 138	Homo sapiens coiled-coil domain containing 138 (CCDC138), transcript variant 1, mRNA [NM_144978]	9.23669	8.59132	-1.56415	-0.645374	1.56415	down
A_33_P3337599	5591	NM_006904	PRKDC	protein kinase, DNA-activated, catalytic polypeptide	Homo sapiens protein kinase, DNA-activated, catalytic polypeptide (PRKDC), transcript variant 1, mRNA [NM_006904]	10.6982	9.66742	-2.04317	-1.03081	2.04317	down
A_23_P171095	389856	NM_001145073	USP27X	ubiquitin specific peptidase 27, X-linked	Homo sapiens ubiquitin specific peptidase 27, X-linked (USP27X), mRNA [NM_001145073]	3.16415	4.29481	2.18959	1.13066	2.18959	up
A_33_P3285570		DA194689			DA194689 BRAMY3 Homo sapiens cDNA clone BRAMY3019176 5', mRNA sequence [DA194689]	4.80787	2.41098	-5.26668	-2.39689	5.26668	down
A_21_P0004858			lnc-BTN3A2-1	lnc-BTN3A2-1:1	LNCipedia lincRNA (lnc-BTN3A2-1), lincRNA [lnc-BTN3A2-1:1]	4.44155	2.24016	-4.59922	-2.20139	4.59922	down
A_33_P3378777	100132464	NR_026642	FAM99B	family with sequence similarity 99, member B (non-protein coding)	Homo sapiens family with sequence similarity 99, member B (non-protein coding) (FAM99B), long non-coding RNA [NR_026642]	4.42786	2.24693	-4.53446	-2.18093	4.53446	down
A_24_P299210	22996	AB007921	TTC39A	tetratricopeptide repeat domain 39A	tetratricopeptide repeat domain 39A [Source:HGNC Symbol;Acc:HGNC:18657] [ENST00000262676]	3.38419	4.2537	1.82704	0.869508	1.82704	up
A_33_P3372397		AK130111			Homo sapiens cDNA FLJ26601 fis, clone LVR00207. [AK130111]	4.18621	4.9779	1.7311	0.791689	1.7311	up
A_33_P3355703	283551	NR_126498	LINC01588	long intergenic non-protein coding RNA 1588	Homo sapiens long intergenic non-protein coding RNA 1588 (LINC01588), transcript variant 3, long non-coding RNA [NR_126498]	5.7938	6.51189	1.645	0.718084	1.645	up
A_23_P48816	9153	NM_004212	SLC28A2	solute carrier family 28 (concentrative nucleoside transporter), member 2	Homo sapiens solute carrier family 28 (concentrative nucleoside transporter), member 2 (SLC28A2), mRNA [NM_004212]	2.10562	2.8658	1.6937	0.760177	1.6937	up
A_22_P00022405		AK093256			Homo sapiens cDNA FLJ35937 fis, clone TESTI2011480. [AK093256]	4.35198	5.3219	1.95872	0.969911	1.95872	up
A_23_P167497	1946	NM_001962	EFNA5	ephrin-A5	Homo sapiens ephrin-A5 (EFNA5), mRNA [NM_001962]	4.06341	4.93281	1.8269	0.869394	1.8269	up
A_33_P3311353	256646	NM_175741	NUTM1	NUT midline carcinoma, family member 1	Homo sapiens NUT midline carcinoma, family member 1 (NUTM1), transcript variant 3, mRNA [NM_175741]	2.98744	3.70859	1.6485	0.721151	1.6485	up
A_22_P00021123			lnc-CHAC1-2	lnc-CHAC1-2:1	LNCipedia lincRNA (lnc-CHAC1-2), lincRNA [lnc-CHAC1-2:1]	3.30133	2.08637	-2.32135	-1.21496	2.32135	down
A_33_P3413384						2.52456	3.34171	1.76192	0.817152	1.76192	up
A_21_P0002570			lnc-RNF144A-3	lnc-RNF144A-3:1	LNCipedia lincRNA (lnc-RNF144A-3), lincRNA [lnc-RNF144A-3:1]	2.07011	2.9985	1.90314	0.928385	1.90314	up
A_33_P3407013	3569	XM_005249745	IL6	interleukin 6	PREDICTED: Homo sapiens interleukin 6 (interferon, beta 2) (IL6), transcript variant X1, mRNA [XM_005249745]	4.99313	3.83326	-2.23438	-1.15988	2.23438	down
A_24_P169386		AK055413			family with sequence similarity 228, member A [Source:HGNC Symbol;Acc:HGNC:34418] [ENST00000456591]	4.27336	3.04324	-2.34587	-1.23012	2.34587	down
A_33_P3407384	7579	BC011404	ZSCAN20	zinc finger and SCAN domain containing 20	zinc finger and SCAN domain containing 20 [Source:HGNC Symbol;Acc:HGNC:13093] [ENST00000373413]	7.2709	6.06307	-2.30989	-1.20783	2.30989	down
A_33_P3337831	55127	BC062442	HEATR1	HEAT repeat containing 1	HEAT repeat containing 1 [Source:HGNC Symbol;Acc:HGNC:25517] [ENST00000366579]	6.91217	5.49617	-2.66845	-1.416	2.66845	down
A_24_P874052		XM_005276115	lnc-IDS-2	lnc-IDS-2:1	PREDICTED: Homo sapiens heat shock transcription factor, X-linked-like (LOC101927685), mRNA [XM_005276115]	5.98143	2.09141	-14.8255	-3.89001	14.8255	down
A_23_P17354	78997	NM_024034	GDAP1L1	ganglioside induced differentiation associated protein 1-like 1	Homo sapiens ganglioside induced differentiation associated protein 1-like 1 (GDAP1L1), transcript variant 2, mRNA [NM_024034]	2.15574	3.88203	3.30876	1.72629	3.30876	up
A_33_P3410806	9071	NM_182848	CLDN10	claudin 10	Homo sapiens claudin 10 (CLDN10), transcript variant a, mRNA [NM_182848]	2.41235	4.68526	4.83296	2.27291	4.83296	up
A_21_P0000014	22909	NM_001146096	FAN1	FANCD2/FANCI-associated nuclease 1	Homo sapiens FANCD2/FANCI-associated nuclease 1 (FAN1), transcript variant 4, mRNA [NM_001146096]	6.28436	5.33888	-1.92584	-0.945486	1.92584	down
A_32_P141969	4916	XR_253443	NTRK3	neurotrophic tyrosine kinase, receptor, type 3	neurotrophic tyrosine kinase, receptor, type 3 [Source:HGNC Symbol;Acc:HGNC:8033] [ENST00000394480]	2.24184	2.86967	1.54524	0.627832	1.54524	up
A_22_P00021224		BC036408	lnc-PARN-7	lnc-PARN-7:2	Homo sapiens cDNA clone IMAGE:5266573. [BC036408]	3.21789	4.14711	1.90425	0.929222	1.90425	up
A_22_P00014842			lnc-SLC48A1-1	lnc-SLC48A1-1:4	Q49AT5_HUMAN (Q49AT5) CPXM2 protein, partial (12%) [THC2749072]	2.61577	3.22434	1.52475	0.608573	1.52475	up
A_23_P359214	643650	NR_033957	LINC00842	long intergenic non-protein coding RNA 842	Homo sapiens long intergenic non-protein coding RNA 842 (LINC00842), long non-coding RNA [NR_033957]	10.6992	11.3357	1.55459	0.636537	1.55459	up
A_33_P3223495		BX537670			furry homolog (Drosophila) [Source:HGNC Symbol;Acc:HGNC:20367] [ENST00000602645]	6.79858	7.65974	1.81649	0.861153	1.81649	up
A_21_P0008739			lnc-MYEF2-3	lnc-MYEF2-3:1	LNCipedia lincRNA (lnc-MYEF2-3), lincRNA [lnc-MYEF2-3:1]	4.52988	2.2372	-4.89963	-2.29267	4.89963	down
A_22_P00010873		BF223154	lnc-NPAS3-1	lnc-NPAS3-1:1	7q29g04.x1 NCI_CGAP_GC6 Homo sapiens cDNA clone IMAGE:3700014 3', mRNA sequence [BF223154]	4.53942	3.19342	-2.54208	-1.34601	2.54208	down
A_21_P0010679			XLOC_l2_001362		BROAD Institute lincRNA (XLOC_l2_001362), lincRNA [TCONS_l2_00001843]	6.53574	7.40906	1.83187	0.873317	1.83187	up
A_23_P38446	7126	NM_021137	TNFAIP1	tumor necrosis factor, alpha-induced protein 1 (endothelial)	Homo sapiens tumor necrosis factor, alpha-induced protein 1 (endothelial) (TNFAIP1), mRNA [NM_021137]	12.8908	13.5399	1.56819	0.649097	1.56819	up
A_33_P3385870	901	NM_004354	CCNG2	cyclin G2	Homo sapiens cyclin G2 (CCNG2), mRNA [NM_004354]	8.89312	8.138	-1.68778	-0.755125	1.68778	down
A_33_P3277407	55904	NM_182931	KMT2E	lysine (K)-specific methyltransferase 2E	Homo sapiens lysine (K)-specific methyltransferase 2E (KMT2E), transcript variant 1, mRNA [NM_182931]	7.29122	7.90289	1.52803	0.611675	1.52803	up
A_22_P00019710			lnc-ADRB1-1	lnc-ADRB1-1:1	on86d04.s1 Soares_NFL_T_GBC_S1 Homo sapiens cDNA clone IMAGE:1563559 3', mRNA sequence [AA928102]	2.35501	2.99505	1.55836	0.640031	1.55836	up
A_33_P3271930	5831	NM_153824	PYCR1	pyrroline-5-carboxylate reductase 1	Homo sapiens pyrroline-5-carboxylate reductase 1 (PYCR1), transcript variant 2, mRNA [NM_153824]	8.11529	8.70242	1.50226	0.587133	1.50226	up
A_22_P00018444					602306621F1 NIH_MGC_88 Homo sapiens cDNA clone IMAGE:4398029 5', mRNA sequence [BF984331]	2.06086	4.66343	6.07364	2.60256	6.07364	up
A_33_P3213419	100129447	AK054946	LOC100129447	uncharacterized LOC100129447	Homo sapiens cDNA FLJ30384 fis, clone BRACE2008114. [AK054946]	7.78067	8.38889	1.52438	0.608219	1.52438	up
A_23_P19134	84059	NM_032119	GPR98	G protein-coupled receptor 98	Homo sapiens G protein-coupled receptor 98 (GPR98), transcript variant 1, mRNA [NM_032119]	3.84514	2.93702	-1.8766	-0.908121	1.8766	down
A_21_P0005709			lnc-NKAIN3-1	lnc-NKAIN3-1:1	LNCipedia lincRNA (lnc-NKAIN3-1), lincRNA [lnc-NKAIN3-1:1]	2.07369	3.2484	2.25747	1.17471	2.25747	up
A_23_P46429	3491	NM_001554	CYR61	cysteine-rich, angiogenic inducer, 61	Homo sapiens cysteine-rich, angiogenic inducer, 61 (CYR61), mRNA [NM_001554]	14.063	16.8838	7.0657	2.82083	7.0657	up
A_21_P0006611			lnc-PFKP-11	lnc-PFKP-11:1	LNCipedia lincRNA (lnc-PFKP-11), lincRNA [lnc-PFKP-11:1]	4.29727	5.39412	2.13887	1.09685	2.13887	up
A_33_P3364811	5788	NM_002838	PTPRC	protein tyrosine phosphatase, receptor type, C	Homo sapiens protein tyrosine phosphatase, receptor type, C (PTPRC), transcript variant 1, mRNA [NM_002838]	2.12712	3.12934	2.00308	1.00222	2.00308	up
A_33_P3220410		BX107671			BX107671 Soares_testis_NHT Homo sapiens cDNA clone IMAGp998M084458, mRNA sequence [BX107671]	2.13717	3.15391	2.02334	1.01674	2.02334	up
A_22_P00007614			lnc-HEBP1-1	lnc-HEBP1-1:1	LNCipedia lincRNA (lnc-HEBP1-1), lincRNA [lnc-HEBP1-1:1]	6.8715	2.08889	-27.5239	-4.78261	27.5239	down
A_22_P00013801			lnc-RP4-604K5.1.1-3	lnc-RP4-604K5.1.1-3:1	LNCipedia lincRNA (lnc-RP4-604K5.1.1-3), lincRNA [lnc-RP4-604K5.1.1-3:1]	2.16145	4.46714	4.94403	2.30569	4.94403	up
A_22_P00002070						6.72666	7.39776	1.59228	0.671097	1.59228	up
A_23_P386888	4018	NM_005577	LPA	lipoprotein, Lp(a)	Homo sapiens lipoprotein, Lp(a) (LPA), mRNA [NM_005577]	4.14285	5.01236	1.82703	0.8695	1.82703	up
A_21_P0002153			lnc-ACP1-6	lnc-ACP1-6:1	LNCipedia lincRNA (lnc-ACP1-6), lincRNA [lnc-ACP1-6:1]	2.26848	3.15308	1.84625	0.884595	1.84625	up
A_21_P0002189			lnc-SLC4A1AP-1	lnc-SLC4A1AP-1:8	LNCipedia lincRNA (lnc-SLC4A1AP-1), lincRNA [lnc-SLC4A1AP-1:8]	4.95285	3.97013	-1.97618	-0.982716	1.97618	down
A_21_P0005753			lnc-UTP23-2	lnc-UTP23-2:1	LNCipedia lincRNA (lnc-UTP23-2), lincRNA [lnc-UTP23-2:1]	2.52408	4.55154	4.07688	2.02747	4.07688	up
A_33_P3345011	284382	NM_178525	ACTL9	actin-like 9	Homo sapiens actin-like 9 (ACTL9), mRNA [NM_178525]	4.35352	3.0954	-2.39185	-1.25812	2.39185	down
A_33_P3349840					high mobility group nucleosomal binding domain 2 pseudogene 20 [Source:HGNC Symbol;Acc:HGNC:39385] [ENST00000437531]	10.1452	9.15844	-1.98171	-0.986748	1.98171	down
A_22_P00007771			lnc-HNRNPA1-1	lnc-HNRNPA1-1:1	LNCipedia lincRNA (lnc-HNRNPA1-1), lincRNA [lnc-HNRNPA1-1:1]	3.4753	2.51995	-1.93905	-0.955347	1.93905	down
A_23_P69941	54508	NR_027706	EPB41L4A-AS2	EPB41L4A antisense RNA 2 (head to head)	Homo sapiens EPB41L4A antisense RNA 2 (head to head) (EPB41L4A-AS2), long non-coding RNA [NR_027706]	5.89225	4.67014	-2.33288	-1.22211	2.33288	down
A_33_P3311646						10.4326	11.744	2.48198	1.31149	2.48198	up
A_22_P00016696			lnc-TRA2A-1	lnc-TRA2A-1:1	Q4G0Q7_HUMAN (Q4G0Q7) MGC72075 protein, partial (22%) [THC2615536]	11.1164	11.8542	1.66763	0.737801	1.66763	up
A_22_P00022068						3.56238	2.86914	-1.61691	-0.693242	1.61691	down
A_33_P3406998	1859	NM_130438	DYRK1A	dual-specificity tyrosine-(Y)-phosphorylation regulated kinase 1A	Homo sapiens dual-specificity tyrosine-(Y)-phosphorylation regulated kinase 1A (DYRK1A), transcript variant 5, mRNA [NM_130438]	7.08936	7.78847	1.6235	0.699108	1.6235	up
A_19_P00316371	100506178	NR_038393	LOC100506178	uncharacterized LOC100506178	Homo sapiens uncharacterized LOC100506178 (LOC100506178), long non-coding RNA [NR_038393]	2.09671	2.83215	1.6649	0.73544	1.6649	up
A_32_P202438		AK025716			Homo sapiens cDNA: FLJ22063 fis, clone HEP10326. [AK025716]	6.8417	5.49499	-2.54332	-1.34671	2.54332	down
A_24_P364807	54947	NM_017839	LPCAT2	lysophosphatidylcholine acyltransferase 2	Homo sapiens lysophosphatidylcholine acyltransferase 2 (LPCAT2), mRNA [NM_017839]	4.63379	3.26946	-2.57457	-1.36433	2.57457	down
A_22_P00024301		CV572980	lnc-DNAJC24-1	lnc-DNAJC24-1:1	od31a02.y1 Human keratoconus cornea, unamplified, (od [CV572980]	2.72108	3.36303	1.56044	0.641951	1.56044	up
A_23_P6596	3280	NM_005524	HES1	hes family bHLH transcription factor 1	Homo sapiens hes family bHLH transcription factor 1 (HES1), mRNA [NM_005524]	6.40718	7.28379	1.83605	0.876607	1.83605	up
A_33_P3373403	51177	NM_016274	PLEKHO1	pleckstrin homology domain containing, family O member 1	Homo sapiens pleckstrin homology domain containing, family O member 1 (PLEKHO1), mRNA [NM_016274]	5.03928	5.80738	1.70302	0.768096	1.70302	up
A_21_P0000258	9302	NR_002564	SNORD26	small nucleolar RNA, C/D box 26	Homo sapiens small nucleolar RNA, C/D box 26 (SNORD26), small nucleolar RNA [NR_002564]	9.99637	11.5772	2.99147	1.58085	2.99147	up
A_33_P3284117						5.85621	5.12054	-1.66517	-0.735669	1.66517	down
A_33_P3326643	340990	NM_001277269	OTOG	otogelin	Homo sapiens otogelin (OTOG), transcript variant 1, mRNA [NM_001277269]	5.87999	5.13972	-1.67048	-0.740265	1.67048	down
A_33_P3413038	5365	NM_001163257	PLXNB3	plexin B3	Homo sapiens plexin B3 (PLXNB3), transcript variant 2, mRNA [NM_001163257]	8.83289	8.23524	-1.51326	-0.597655	1.51326	down
A_23_P160177	480	NM_144699	ATP1A4	ATPase, Na+/K+ transporting, alpha 4 polypeptide	Homo sapiens ATPase, Na+/K+ transporting, alpha 4 polypeptide (ATP1A4), transcript variant 1, mRNA [NM_144699]	9.28223	8.5958	-1.6093	-0.686434	1.6093	down
A_21_P0013482			XLOC_l2_014209		BROAD Institute lincRNA (XLOC_l2_014209), lincRNA [TCONS_l2_00027767]	2.12004	3.62395	2.8361	1.50391	2.8361	up
A_23_P110851	7015	NM_198253	TERT	telomerase reverse transcriptase	Homo sapiens telomerase reverse transcriptase (TERT), transcript variant 1, mRNA [NM_198253]	8.13122	8.75826	1.54439	0.627036	1.54439	up
A_24_P375322	645367	NR_003503	GGT8P	gamma-glutamyltransferase 8 pseudogene	Homo sapiens gamma-glutamyltransferase 8 pseudogene (GGT8P), non-coding RNA [NR_003503]	8.8973	8.10268	-1.73462	-0.794618	1.73462	down
A_23_P29939	6622	NM_007308	SNCA	synuclein, alpha (non A4 component of amyloid precursor)	Homo sapiens synuclein, alpha (non A4 component of amyloid precursor) (SNCA), transcript variant 4, mRNA [NM_007308]	14.0143	13.4052	-1.52531	-0.609107	1.52531	down
A_33_P3248787		DB221055			DB221055 TRACH3 Homo sapiens cDNA clone TRACH3011617 5', mRNA sequence [DB221055]	4.27695	5.40374	2.18372	1.12679	2.18372	up
A_22_P00008549	102724550	NR_110826	LOC102724550	uncharacterized LOC102724550	Homo sapiens uncharacterized LOC102724550 (LOC102724550), long non-coding RNA [NR_110826]	2.31618	4.39039	4.21114	2.07421	4.21114	up
A_23_P218131	64423	NM_032714	INF2	inverted formin, FH2 and WH2 domain containing	Homo sapiens inverted formin, FH2 and WH2 domain containing (INF2), transcript variant 3, mRNA [NM_032714]	11.7314	12.6043	1.83129	0.872858	1.83129	up
A_33_P3352517	641372	NM_001037162	ACOT6	acyl-CoA thioesterase 6	Homo sapiens acyl-CoA thioesterase 6 (ACOT6), mRNA [NM_001037162]	2.42049	3.10909	1.61172	0.688604	1.61172	up
A_23_P113237	64109	NM_001012288	CRLF2	cytokine receptor-like factor 2	Homo sapiens cytokine receptor-like factor 2 (CRLF2), transcript variant 2, mRNA [NM_001012288]	4.75602	5.60128	1.79659	0.84526	1.79659	up
A_19_P00318152	128439	NR_003239	SNHG11	small nucleolar RNA host gene 11 (non-protein coding)	Homo sapiens small nucleolar RNA host gene 11 (non-protein coding) (SNHG11), long non-coding RNA [NR_003239]	10.1904	9.5001	-1.61364	-0.690316	1.61364	down
A_23_P1981	3630	NM_000207	INS	insulin	Homo sapiens insulin (INS), transcript variant 1, mRNA [NM_000207]	5.15626	3.78081	-2.59449	-1.37545	2.59449	down
A_22_P00018788						3.93959	2.24453	-3.23791	-1.69506	3.23791	down
A_22_P00016042	101927492	NR_110227	LOC101927492	uncharacterized LOC101927492	Homo sapiens uncharacterized LOC101927492 (LOC101927492), long non-coding RNA [NR_110227]	2.21767	2.93302	1.64187	0.715344	1.64187	up
A_23_P113825	138151	NM_144653	NACC2	NACC family member 2, BEN and BTB (POZ) domain containing	Homo sapiens NACC family member 2, BEN and BTB (POZ) domain containing (NACC2), mRNA [NM_144653]	11.0841	11.7173	1.55103	0.633226	1.55103	up
A_33_P3392187	114800	NM_001080433	CCDC85A	coiled-coil domain containing 85A	Homo sapiens coiled-coil domain containing 85A (CCDC85A), mRNA [NM_001080433]	3.67019	4.83474	2.24164	1.16455	2.24164	up
A_33_P3279119		DR007930			MGC5.5.1.1.1.G05.R.1 NIH_MGC_331 Homo sapiens cDNA clone MGC5.5.1.1.1.G05, mRNA sequence [DR007930]	5.6764	6.46744	1.73032	0.791041	1.73032	up
A_33_P3257027	2252	NM_002009	FGF7	fibroblast growth factor 7	Homo sapiens fibroblast growth factor 7 (FGF7), mRNA [NM_002009]	4.32873	3.61578	-1.63915	-0.712946	1.63915	down
A_22_P00024648						2.06115	3.66285	3.03501	1.6017	3.03501	up
A_22_P00011047			lnc-NTNG2-1	lnc-NTNG2-1:1	LNCipedia lincRNA (lnc-NTNG2-1), lincRNA [lnc-NTNG2-1:1]	2.05661	3.07825	2.03023	1.02164	2.03023	up
A_21_P0013506			XLOC_l2_014423		BROAD Institute lincRNA (XLOC_l2_014423), lincRNA [TCONS_l2_00028088]	3.98902	3.09516	-1.85814	-0.893856	1.85814	down
A_21_P0009733			lnc-CTD-2368P22.1.1-1	lnc-CTD-2368P22.1.1-1:1	LNCipedia lincRNA (lnc-CTD-2368P22.1.1-1), lincRNA [lnc-CTD-2368P22.1.1-1:1]	2.05005	3.69114	3.119	1.64109	3.119	up
A_23_P144337	25819	NM_012118	CCRN4L	CCR4 carbon catabolite repression 4-like (S. cerevisiae)	Homo sapiens CCR4 carbon catabolite repression 4-like (S. cerevisiae) (CCRN4L), mRNA [NM_012118]	4.01801	5.10335	2.12188	1.08535	2.12188	up
A_21_P0008810					Prader-Willi region non-protein coding RNA 1 [Source:HGNC Symbol;Acc:HGNC:33235] [ENST00000565893]	5.60128	4.88249	-1.64581	-0.718794	1.64581	down
A_33_P3365601	100131017	NM_001278559	ZNF316	zinc finger protein 316	Homo sapiens zinc finger protein 316 (ZNF316), mRNA [NM_001278559]	4.89095	5.66464	1.70964	0.773691	1.70964	up
A_33_P3333092					keratin 17 pseudogene 5 [Source:HGNC Symbol;Acc:HGNC:50723] [ENST00000581247]	3.30536	3.93938	1.55189	0.634027	1.55189	up
A_22_P00001575			lnc-ARL4C-2	lnc-ARL4C-2:5	LNCipedia lincRNA (lnc-ARL4C-2), lincRNA [lnc-ARL4C-2:5]	2.06993	3.46379	2.62781	1.39386	2.62781	up
A_21_P0013758	101928761	XM_005274633	LOC101928761	dr1-associated corepressor homolog	PREDICTED: Homo sapiens dr1-associated corepressor homolog (LOC101928761), mRNA [XM_005274633]	2.07873	3.81218	3.32522	1.73345	3.32522	up
A_21_P0000269	619565	NR_002585	SNORA52	small nucleolar RNA, H/ACA box 52	Homo sapiens small nucleolar RNA, H/ACA box 52 (SNORA52), small nucleolar RNA [NR_002585]	5.18316	5.8522	1.59001	0.669038	1.59001	up
A_23_P4387	192666	NM_019016	KRT24	keratin 24, type I	Homo sapiens keratin 24, type I (KRT24), mRNA [NM_019016]	2.10914	3.21203	2.14785	1.10289	2.14785	up
A_33_P3407643	349633	NM_001145024	PLET1	placenta expressed transcript 1	Homo sapiens placenta expressed transcript 1 (PLET1), mRNA [NM_001145024]	3.68314	4.84799	2.24209	1.16485	2.24209	up
A_23_P377299	9718	NM_014693	ECE2	endothelin converting enzyme 2	Homo sapiens endothelin converting enzyme 2 (ECE2), transcript variant 1, mRNA [NM_014693]	3.10339	4.09769	1.99212	0.994305	1.99212	up
A_23_P81441	140947	NM_130848	DCANP1	dendritic cell-associated nuclear protein	Homo sapiens dendritic cell-associated nuclear protein (DCANP1), mRNA [NM_130848]	2.84074	3.83179	1.98763	0.991051	1.98763	up
A_33_P3280981					Q8C788_MOUSE (Q8C788) 13 days embryo heart cDNA, RIKEN full-length enriched library, clone:D330033C12 product:sorting nexin associated golgi protein 1, full insert sequence, partial (24%) [THC2612433]	2.44178	3.38574	1.9238	0.943956	1.9238	up
A_33_P3217009	154860	NR_036484	FEZF1-AS1	FEZF1 antisense RNA 1	Homo sapiens FEZF1 antisense RNA 1 (FEZF1-AS1), long non-coding RNA [NR_036484]	5.60075	4.43634	-2.24141	-1.16441	2.24141	down
A_21_P0013833			XLOC_l2_015827		BROAD Institute lincRNA (XLOC_l2_015827), lincRNA [TCONS_l2_00030611]	6.56851	7.23913	1.59176	0.670623	1.59176	up
A_21_P0011740	101927522	XR_243988	LOC101927522	uncharacterized LOC101927522	PREDICTED: Homo sapiens uncharacterized LOC101927522 (LOC101927522), transcript variant X1, ncRNA [XR_243988]	6.22537	7.16757	1.92146	0.942205	1.92146	up
A_23_P133536	133690	NM_144647	CAPSL	calcyphosine-like	Homo sapiens calcyphosine-like (CAPSL), transcript variant 1, mRNA [NM_144647]	3.0214	3.94902	1.90213	0.927619	1.90213	up
A_21_P0007488	101928420	NR_120468	LINC01490	long intergenic non-protein coding RNA 1490	Homo sapiens long intergenic non-protein coding RNA 1490 (LINC01490), transcript variant 1, long non-coding RNA [NR_120468]	4.23087	5.03487	1.74594	0.804002	1.74594	up
A_33_P3286157	7293	NM_003327	TNFRSF4	tumor necrosis factor receptor superfamily, member 4	Homo sapiens tumor necrosis factor receptor superfamily, member 4 (TNFRSF4), mRNA [NM_003327]	4.37467	4.9665	1.50716	0.591833	1.50716	up
A_23_P151075	397	NM_001175	ARHGDIB	Rho GDP dissociation inhibitor (GDI) beta	Homo sapiens Rho GDP dissociation inhibitor (GDI) beta (ARHGDIB), mRNA [NM_001175]	6.23432	8.43762	4.60532	2.2033	4.60532	up
A_33_P3252279						4.42635	3.37727	-2.06921	-1.04908	2.06921	down
A_22_P00008693			lnc-KIAA1147-3	lnc-KIAA1147-3:1	LNCipedia lincRNA (lnc-KIAA1147-3), lincRNA [lnc-KIAA1147-3:1]	2.32588	3.36226	2.05107	1.03637	2.05107	up
A_23_P409449	6887	NM_005421	TAL2	T-cell acute lymphocytic leukemia 2	Homo sapiens T-cell acute lymphocytic leukemia 2 (TAL2), mRNA [NM_005421]	3.91484	4.80835	1.8577	0.893515	1.8577	up
A_23_P500333	23648	NM_001009955	SSBP3	single stranded DNA binding protein 3	Homo sapiens single stranded DNA binding protein 3 (SSBP3), transcript variant 3, mRNA [NM_001009955]	8.77265	7.94259	-1.77775	-0.830056	1.77775	down
A_33_P3373985					high mobility group AT-hook 1 pseudogene 8 (functional) [Source:HGNC Symbol;Acc:HGNC:39183] [ENST00000414130]	8.90459	9.65612	1.68358	0.751531	1.68358	up
A_21_P0004526			lnc-PRR16-1	lnc-PRR16-1:2	LNCipedia lincRNA (lnc-PRR16-1), lincRNA [lnc-PRR16-1:2]	8.18582	9.33825	2.22287	1.15242	2.22287	up
A_22_P00014850		AK056734			Homo sapiens cDNA FLJ32172 fis, clone PLACE6000555. [AK056734]	4.18835	5.60879	2.67666	1.42043	2.67666	up
A_22_P00024092	145389	NM_153811	SLC38A6	solute carrier family 38, member 6	Homo sapiens solute carrier family 38, member 6 (SLC38A6), transcript variant 2, mRNA [NM_153811]	7.52654	6.93511	-1.50674	-0.591434	1.50674	down
A_23_P102117	80326	NM_025216	WNT10A	wingless-type MMTV integration site family, member 10A	Homo sapiens wingless-type MMTV integration site family, member 10A (WNT10A), mRNA [NM_025216]	6.05889	7.13762	2.11218	1.07873	2.11218	up
A_21_P0007340	100507144	NR_120528	LOC100507144	uncharacterized LOC100507144	Homo sapiens uncharacterized LOC100507144 (LOC100507144), long non-coding RNA [NR_120528]	3.63322	4.37793	1.67563	0.744703	1.67563	up
A_21_P0000307	677794	NR_002951	SNORA2B	small nucleolar RNA, H/ACA box 2B	Homo sapiens small nucleolar RNA, H/ACA box 2B (SNORA2B), small nucleolar RNA [NR_002951]	8.77253	9.64265	1.82781	0.870112	1.82781	up
A_22_P00015091	100128714	NR_040082	LOC100128714	uncharacterized LOC100128714	Homo sapiens uncharacterized LOC100128714 (LOC100128714), long non-coding RNA [NR_040082]	3.39986	4.14388	1.67483	0.744016	1.67483	up
A_24_P944320	340385	NM_213605	ZNF517	zinc finger protein 517	Homo sapiens zinc finger protein 517 (ZNF517), mRNA [NM_213605]	2.09545	2.86114	1.70019	0.765694	1.70019	up
A_23_P105619	89894	NM_138341	TMEM116	transmembrane protein 116	Homo sapiens transmembrane protein 116 (TMEM116), transcript variant 3, mRNA [NM_138341]	10.2863	9.63169	-1.57416	-0.654585	1.57416	down
A_22_P00012650			lnc-PXDN-3	lnc-PXDN-3:1	LNCipedia lincRNA (lnc-PXDN-3), lincRNA [lnc-PXDN-3:1]	2.11741	4.58868	5.54531	2.47127	5.54531	up
A_22_P00005105			lnc-DHRS2-2	lnc-DHRS2-2:1	602388248F1 NIH_MGC_93 Homo sapiens cDNA clone IMAGE:4517243 5', mRNA sequence [BG290404]	2.12047	3.41517	2.45326	1.2947	2.45326	up
A_22_P00019724						4.16263	2.88467	-2.42497	-1.27797	2.42497	down
A_23_P318464	2046	NM_020526	EPHA8	EPH receptor A8	Homo sapiens EPH receptor A8 (EPHA8), transcript variant 1, mRNA [NM_020526]	2.26119	3.65116	2.62074	1.38997	2.62074	up
A_24_P66337	253558	AK095284	LCLAT1	lysocardiolipin acyltransferase 1	lysocardiolipin acyltransferase 1 [Source:HGNC Symbol;Acc:HGNC:26756] [ENST00000319406]	6.86978	5.7898	-2.114	-1.07997	2.114	down
A_22_P00003439		DB454575	lnc-CCDC38-1	lnc-CCDC38-1:1	DB454575 RIKEN full-length enriched human cDNA library, testis Homo sapiens cDNA clone H013066A17 5', mRNA sequence [DB454575]	2.29019	2.88021	1.50527	0.590022	1.50527	up
A_33_P3289461	140701	NM_080622	ABHD16B	abhydrolase domain containing 16B	Homo sapiens abhydrolase domain containing 16B (ABHD16B), mRNA [NM_080622]	3.613	4.38773	1.71087	0.774729	1.71087	up
A_33_P3280157	727708	NR_001290	SNORD116-19	small nucleolar RNA, C/D box 116-19	Homo sapiens small nucleolar RNA, C/D box 116-19 (SNORD116-19), small nucleolar RNA [NR_001290]	7.45487	8.06864	1.53026	0.613772	1.53026	up
A_21_P0010276			lnc-TMEM50B-1	lnc-TMEM50B-1:1	LNCipedia lincRNA (lnc-TMEM50B-1), lincRNA [lnc-TMEM50B-1:1]	2.92917	4.13638	2.3089	1.20721	2.3089	up
A_33_P3211727	55194	NM_018166	EVA1B	eva-1 homolog B (C. elegans)	Homo sapiens eva-1 homolog B (C. elegans) (EVA1B), mRNA [NM_018166]	2.45909	4.25244	3.46619	1.79335	3.46619	up
A_22_P00018460						4.6485	2.20264	-5.44848	-2.44585	5.44848	down
A_33_P3379644	216	NM_000689	ALDH1A1	aldehyde dehydrogenase 1 family, member A1	Homo sapiens aldehyde dehydrogenase 1 family, member A1 (ALDH1A1), mRNA [NM_000689]	4.43127	5.36436	1.90937	0.933095	1.90937	up
A_22_P00020470						2.49843	3.17908	1.60287	0.680654	1.60287	up
A_32_P141682	645027	NM_001145127	EVPLL	envoplakin-like	Homo sapiens envoplakin-like (EVPLL), mRNA [NM_001145127]	11.1683	8.97536	-4.57239	-2.19295	4.57239	down
A_21_P0005032			lnc-B3GAT2-3	lnc-B3GAT2-3:10	LNCipedia lincRNA (lnc-B3GAT2-3), lincRNA [lnc-B3GAT2-3:10]	3.49317	2.24539	-2.37475	-1.24777	2.37475	down
A_33_P3249046	9075	NM_001171092	CLDN2	claudin 2	Homo sapiens claudin 2 (CLDN2), transcript variant 2, mRNA [NM_001171092]	7.37921	8.14286	1.69778	0.763647	1.69778	up
A_22_P00011477					Homo sapiens cDNA FLJ26758 fis, clone PRS02459. [AK130268]	4.95525	2.25865	-6.4827	-2.69659	6.4827	down
A_23_P79015	6324	NM_199037	SCN1B	sodium channel, voltage gated, type I beta subunit	Homo sapiens sodium channel, voltage gated, type I beta subunit (SCN1B), transcript variant b, mRNA [NM_199037]	4.04498	4.84976	1.74688	0.804781	1.74688	up
A_23_P250385	3009	NM_005322	HIST1H1B	histone cluster 1, H1b	Homo sapiens histone cluster 1, H1b (HIST1H1B), mRNA [NM_005322]	9.70368	10.3505	1.56576	0.646865	1.56576	up
A_33_P3276630	83657	BC054892	DYNLRB2	dynein, light chain, roadblock-type 2	dynein, light chain, roadblock-type 2 [Source:HGNC Symbol;Acc:HGNC:15467] [ENST00000338542]	2.83995	2.12029	-1.6468	-0.719665	1.6468	down
A_33_P3310455		AK123890	lnc-MMRN1-1	lnc-MMRN1-1:2	Homo sapiens cDNA FLJ41896 fis, clone OCBBF2032599. [AK123890]	5.33325	3.9459	-2.61598	-1.38735	2.61598	down
A_21_P0006377			lnc-LINGO2-2	lnc-LINGO2-2:2	LNCipedia lincRNA (lnc-LINGO2-2), lincRNA [lnc-LINGO2-2:2]	4.08028	3.21701	-1.81916	-0.863272	1.81916	down
A_22_P00024304		AK026213	lnc-PEA15-1	lnc-PEA15-1:1	Q9Z0G8_RAT (Q9Z0G8) SH3 domain binding protein (CR16), partial (4%) [THC2569838]	2.10544	3.2879	2.26963	1.18246	2.26963	up
A_22_P00020707		BC026111	lnc-JAG1-6	lnc-JAG1-6:1	Homo sapiens cDNA clone IMAGE:4824066. [BC026111]	4.63575	6.26169	3.08642	1.62593	3.08642	up
A_23_P106720	10607	NM_006453	TBL3	transducin (beta)-like 3	Homo sapiens transducin (beta)-like 3 (TBL3), mRNA [NM_006453]	7.46565	8.51424	2.06851	1.04859	2.06851	up
A_33_P3259560						7.74381	8.65494	1.88051	0.91112	1.88051	up
A_21_P0008208			lnc-EFNB2-5	lnc-EFNB2-5:1	LNCipedia lincRNA (lnc-EFNB2-5), lincRNA [lnc-EFNB2-5:1]	3.71897	2.07016	-3.13577	-1.64882	3.13577	down
A_23_P131435	9936	NM_014880	CD302	CD302 molecule	Homo sapiens CD302 molecule (CD302), transcript variant 1, mRNA [NM_014880]	2.94537	2.0203	-1.89878	-0.925071	1.89878	down
A_21_P0011250	400221		FLJ22447	uncharacterized LOC400221	Homo sapiens uncharacterized LOC400221 (FLJ22447), long non-coding RNA [NR_039985]	5.0891	5.70249	1.52985	0.613393	1.52985	up
A_22_P00013897			lnc-RPS21-2	lnc-RPS21-2:1	Q7TWX6_MYCBO (Q7TWX6) PROBABLE CONSERVED INTEGRAL MEMBRANE TRANSPORT PROTEIN, partial (6%) [THC2762447]	5.58677	6.50873	1.89469	0.921964	1.89469	up
A_33_P3230478	716	NM_201442	C1S	complement component 1, s subcomponent	Homo sapiens complement component 1, s subcomponent (C1S), transcript variant 1, mRNA [NM_201442]	3.94283	4.76248	1.76497	0.819644	1.76497	up
A_23_P403955	23435	NM_007375	TARDBP	TAR DNA binding protein	Homo sapiens TAR DNA binding protein (TARDBP), mRNA [NM_007375]	9.26066	8.63621	-1.54163	-0.624453	1.54163	down
A_21_P0001048	104266961		LINC01221	long intergenic non-protein coding RNA 1221	Homo sapiens long intergenic non-protein coding RNA 1221 (LINC01221), long non-coding RNA [NR_126351]	4.36542	5.29599	1.90603	0.930568	1.90603	up
A_22_P00023890			lnc-P2RX3-1	lnc-P2RX3-1:1	LNCipedia lincRNA (lnc-P2RX3-1), lincRNA [lnc-P2RX3-1:1]	2.83284	3.77432	1.9205	0.941483	1.9205	up
A_23_P36050	219473	NM_001005202	OR8K3	olfactory receptor, family 8, subfamily K, member 3 (gene/pseudogene)	Homo sapiens olfactory receptor, family 8, subfamily K, member 3 (gene/pseudogene) (OR8K3), mRNA [NM_001005202]	2.4483	4.05289	3.0411	1.60459	3.0411	up
A_21_P0001573			lnc-IGSF3-1	lnc-IGSF3-1:1	CD014608 Human CD34+ ESTs from primary hematopoietic stem-progenitor cells Homo sapiens cDNA 3', mRNA sequence [GD150158]	3.04836	4.36529	2.49135	1.31693	2.49135	up
A_23_P98974	8549	NM_003667	LGR5	leucine-rich repeat containing G protein-coupled receptor 5	Homo sapiens leucine-rich repeat containing G protein-coupled receptor 5 (LGR5), transcript variant 1, mRNA [NM_003667]	2.49696	3.1775	1.60274	0.680542	1.60274	up
A_21_P0000464	100113384	NR_003689	SNORD123	small nucleolar RNA, C/D box 123	Homo sapiens small nucleolar RNA, C/D box 123 (SNORD123), small nucleolar RNA [NR_003689]	2.51447	3.90299	2.61809	1.38851	2.61809	up
A_21_P0008043			lnc-USPL1-1	lnc-USPL1-1:1	LNCipedia lincRNA (lnc-USPL1-1), lincRNA [lnc-USPL1-1:1]	3.25778	2.23185	-2.03627	-1.02593	2.03627	down
A_23_P13294	219958	NM_001004459	OR1S2	olfactory receptor, family 1, subfamily S, member 2	Homo sapiens olfactory receptor, family 1, subfamily S, member 2 (OR1S2), mRNA [NM_001004459]	3.5483	5.02205	2.77743	1.47375	2.77743	up
A_21_P0009096			lnc-CTD-3203P2.2.1-1	lnc-CTD-3203P2.2.1-1:1	LNCipedia lincRNA (lnc-CTD-3203P2.2.1-1), lincRNA [lnc-CTD-3203P2.2.1-1:1]	3.88166	2.25613	-3.08557	-1.62554	3.08557	down
A_22_P00011704		AI083640	lnc-PDZD7-1	lnc-PDZD7-1:1	qf26f10.x1 NCI_CGAP_Brn25 Homo sapiens cDNA clone IMAGE:1751179 3', mRNA sequence [AI083640]	7.82385	8.44667	1.53989	0.622825	1.53989	up
A_23_P374559	148066	NM_181710	ZNRF4	zinc and ring finger 4	Homo sapiens zinc and ring finger 4 (ZNRF4), mRNA [NM_181710]	2.61159	3.77727	2.2434	1.16569	2.2434	up
A_33_P3405491	387535	AY465895	HCRP1	hepatocellular carcinoma-related HCRP1	Homo sapiens hepatocellular carcinoma-related HCRP1 mRNA, complete cds. [AY465895]	3.77617	4.72542	1.93087	0.949249	1.93087	up
A_23_P210465	5266	NM_002638	PI3	peptidase inhibitor 3, skin-derived	Homo sapiens peptidase inhibitor 3, skin-derived (PI3), mRNA [NM_002638]	6.13182	7.18878	2.08054	1.05696	2.08054	up
A_23_P77630	81631	NM_022818	MAP1LC3B	microtubule-associated protein 1 light chain 3 beta	Homo sapiens microtubule-associated protein 1 light chain 3 beta (MAP1LC3B), mRNA [NM_022818]	11.5434	10.7761	-1.70208	-0.767302	1.70208	down
A_22_P00009427	101929713	XR_247064	LOC101929713	uncharacterized LOC101929713	PREDICTED: Homo sapiens uncharacterized LOC101929713 (LOC101929713), transcript variant X1, ncRNA [XR_247064]	3.40321	2.66038	-1.67346	-0.742831	1.67346	down
A_33_P3303956	100133311	NR_038831	HOXA-AS3	HOXA cluster antisense RNA 3	Homo sapiens HOXA cluster antisense RNA 3 (HOXA-AS3), transcript variant 1, long non-coding RNA [NR_038831]	3.00171	2.04197	-1.94496	-0.959738	1.94496	down
A_22_P00025103					DA503427 FCBBF3 Homo sapiens cDNA clone FCBBF3018297 5', mRNA sequence [DA503427]	2.6372	3.25266	1.53205	0.61546	1.53205	up
A_33_P3407601					Q39AC8_BURS3 (Q39AC8) Cytochrome B561, partial (9%) [THC2753069]	11.0187	11.891	1.83062	0.872335	1.83062	up
A_21_P0014767	286023		FLJ40288	uncharacterized FLJ40288	uncharacterized FLJ40288 [Source:EntrezGene;Acc:286023] [ENST00000573229]	2.71684	3.62644	1.87852	0.9096	1.87852	up
A_23_P132910	54502	NM_019027	RBM47	RNA binding motif protein 47	Homo sapiens RNA binding motif protein 47 (RBM47), transcript variant 2, mRNA [NM_019027]	8.6361	8.00528	-1.54845	-0.630821	1.54845	down
A_21_P0005183			lnc-THBS2-3	lnc-THBS2-3:1	LNCipedia lincRNA (lnc-THBS2-3), lincRNA [lnc-THBS2-3:1]	2.10494	2.74169	1.55482	0.636752	1.55482	up
A_21_P0012084	103344932	NR_121185	PGM5P4-AS1	PGM5P4 antisense RNA 1	Homo sapiens PGM5P4 antisense RNA 1 (PGM5P4-AS1), transcript variant 1, long non-coding RNA [NR_121185]	2.13071	2.84729	1.64328	0.716581	1.64328	up
A_24_P167338	27314	NM_014488	RAB30	RAB30, member RAS oncogene family	Homo sapiens RAB30, member RAS oncogene family (RAB30), transcript variant 2, mRNA [NM_014488]	7.12105	8.09271	1.9611	0.971662	1.9611	up
A_33_P3327567	90407	AK172748	TMEM41A	transmembrane protein 41A	transmembrane protein 41A [Source:HGNC Symbol;Acc:HGNC:30544] [ENST00000467061]	2.1764	2.94401	1.70244	0.767608	1.70244	up
A_23_P71530	4982	NM_002546	TNFRSF11B	tumor necrosis factor receptor superfamily, member 11b	Homo sapiens tumor necrosis factor receptor superfamily, member 11b (TNFRSF11B), mRNA [NM_002546]	3.58761	2.97675	-1.52717	-0.61086	1.52717	down
A_23_P78479	23619	NM_015363	ZIM2	zinc finger, imprinted 2	Homo sapiens zinc finger, imprinted 2 (ZIM2), transcript variant 1, mRNA [NM_015363]	3.083	5.68999	6.09231	2.60699	6.09231	up
A_33_P3237580	729220	NM_001242791	FLJ45513	uncharacterized LOC729220	Homo sapiens uncharacterized LOC729220 (FLJ45513), mRNA [NM_001242791]	2.43922	6.29998	14.528	3.86076	14.528	up
A_22_P00001334			lnc-ANXA9-1	lnc-ANXA9-1:1	LNCipedia lincRNA (lnc-ANXA9-1), lincRNA [lnc-ANXA9-1:1]	5.36854	7.03733	3.17948	1.66879	3.17948	up
A_33_P3213645	10595	NM_033266	ERN2	endoplasmic reticulum to nucleus signaling 2	Homo sapiens endoplasmic reticulum to nucleus signaling 2 (ERN2), mRNA [NM_033266]	2.48455	4.19782	3.27903	1.71327	3.27903	up
A_24_P149704	153090	NM_138709	DAB2IP	DAB2 interacting protein	Homo sapiens DAB2 interacting protein (DAB2IP), transcript variant 2, mRNA [NM_138709]	5.51637	6.19957	1.6057	0.683202	1.6057	up
A_33_P3388533	728755		LOC728755	uncharacterized LOC728755		2.55705	4.7445	4.555	2.18745	4.555	up
A_33_P3290139	142685	NM_001290258	ASB15	ankyrin repeat and SOCS box containing 15	Homo sapiens ankyrin repeat and SOCS box containing 15 (ASB15), transcript variant 2, mRNA [NM_001290258]	6.85308	3.54333	-9.91598	-3.30976	9.91598	down
A_22_P00010574						6.20841	2.83284	-10.3788	-3.37557	10.3788	down
A_33_P3313625						4.88429	5.71339	1.77658	0.8291	1.77658	up
A_22_P00010900		XM_006716895				7.77535	6.61008	-2.24276	-1.16528	2.24276	down
A_21_P0009967			lnc-ARFGEF2-3	lnc-ARFGEF2-3:8	LNCipedia lincRNA (lnc-ARFGEF2-3), lincRNA [lnc-ARFGEF2-3:8]	4.11121	4.72469	1.52994	0.613476	1.52994	up
A_22_P00000544			lnc-AC114947.1.1-1	lnc-AC114947.1.1-1:1	LNCipedia lincRNA (lnc-AC114947.1.1-1), lincRNA [lnc-AC114947.1.1-1:1]	5.19697	3.66918	-2.88344	-1.52779	2.88344	down
A_22_P00004214	64084		CLSTN2	calsyntenin 2	calsyntenin 2 [Source:HGNC Symbol;Acc:HGNC:17448] [ENST00000458420]	2.3191	3.38976	2.1004	1.07066	2.1004	up
A_33_P3543133	283624	NR_038970	LINC00641	long intergenic non-protein coding RNA 641	Homo sapiens long intergenic non-protein coding RNA 641 (LINC00641), transcript variant 1, long non-coding RNA [NR_038970]	2.75717	2.06106	-1.62013	-0.696106	1.62013	down
A_22_P00016942		BM919801	lnc-TSPO-2	lnc-TSPO-2:1	AGENCOURT_6708345 NIH_MGC_120 Homo sapiens cDNA clone IMAGE:5749549 5', mRNA sequence [BM919801]	3.44077	4.46393	2.03237	1.02316	2.03237	up
A_23_P323761	80342	NM_025228	TRAF3IP3	TRAF3 interacting protein 3	Homo sapiens TRAF3 interacting protein 3 (TRAF3IP3), transcript variant 1, mRNA [NM_025228]	3.33837	2.03213	-2.47297	-1.30624	2.47297	down
A_23_P372308	56963	NM_020211	RGMA	repulsive guidance molecule family member a	Homo sapiens repulsive guidance molecule family member a (RGMA), transcript variant 4, mRNA [NM_020211]	4.51968	5.50443	1.97897	0.98475	1.97897	up
A_32_P100830	124602	NM_153209	KIF19	kinesin family member 19	Homo sapiens kinesin family member 19 (KIF19), mRNA [NM_153209]	4.42064	3.73416	-1.60935	-0.686475	1.60935	down
A_21_P0003236			lnc-ROBO2-4	lnc-ROBO2-4:3	LNCipedia lincRNA (lnc-ROBO2-4), lincRNA [lnc-ROBO2-4:3]	3.4609	2.82071	-1.55854	-0.640192	1.55854	down
A_32_P192692	3778	NM_001014797	KCNMA1	potassium channel, calcium activated large conductance subfamily M alpha, member 1	Homo sapiens potassium channel, calcium activated large conductance subfamily M alpha, member 1 (KCNMA1), transcript variant 1, mRNA [NM_001014797]	2.0471	3.44277	2.6311	1.39567	2.6311	up
A_23_P169503	1056	NM_001807	CEL	carboxyl ester lipase	Homo sapiens carboxyl ester lipase (CEL), mRNA [NM_001807]	2.88467	3.77837	1.85794	0.893704	1.85794	up
A_23_P38271	4620	NM_017534	MYH2	myosin, heavy chain 2, skeletal muscle, adult	Homo sapiens myosin, heavy chain 2, skeletal muscle, adult (MYH2), transcript variant 1, mRNA [NM_017534]	3.02045	4.32918	2.47723	1.30873	2.47723	up
A_23_P348146	122060	NM_001040153	SLAIN1	SLAIN motif family, member 1	Homo sapiens SLAIN motif family, member 1 (SLAIN1), transcript variant 1, mRNA [NM_001040153]	3.10771	4.29729	2.28086	1.18958	2.28086	up
A_23_P108492	92935	NM_138395	MARS2	methionyl-tRNA synthetase 2, mitochondrial	Homo sapiens methionyl-tRNA synthetase 2, mitochondrial (MARS2), mRNA [NM_138395]	5.16923	3.88069	-2.44281	-1.28854	2.44281	down
A_22_P00022142			lnc-CYR61-3	lnc-CYR61-3:2	Q5VV87_HUMAN (Q5VV87) Microsomal glutathione S-transferase 3, partial (16%) [THC2713063]	3.54052	5.49144	3.8662	1.95092	3.8662	up
A_22_P00010162	23234	AK094284	DNAJC9	DnaJ (Hsp40) homolog, subfamily C, member 9	DnaJ (Hsp40) homolog, subfamily C, member 9 [Source:HGNC Symbol;Acc:HGNC:19123] [ENST00000453189]	4.30838	5.28533	1.9683	0.976947	1.9683	up
A_22_P00015259	401398	NR_125719	POT1-AS1	POT1 antisense RNA 1	Homo sapiens POT1 antisense RNA 1 (POT1-AS1), transcript variant 2, long non-coding RNA [NR_125719]	2.66875	3.36031	1.61503	0.691563	1.61503	up
A_24_P156922	6342	NM_001007098	SCP2	sterol carrier protein 2	Homo sapiens sterol carrier protein 2 (SCP2), transcript variant 2, mRNA [NM_001007098]	6.5647	5.91827	-1.56529	-0.646432	1.56529	down
A_24_P350546	646976	XR_248659	LOC646976	uncharacterized LOC646976	PREDICTED: Homo sapiens uncharacterized LOC646976 (LOC646976), misc_RNA [XR_248659]	5.17866	4.37952	-1.74006	-0.799141	1.74006	down
A_24_P150580	51285	NM_016563	RASL12	RAS-like, family 12	Homo sapiens RAS-like, family 12 (RASL12), mRNA [NM_016563]	3.10676	2.12476	-1.9752	-0.981999	1.9752	down
A_33_P3794109	253805	BC028622	LOC253805	uncharacterized LOC253805	Homo sapiens hypothetical protein LOC253805, mRNA (cDNA clone IMAGE:4824622). [BC028622]	3.32287	3.9239	1.5168	0.601033	1.5168	up
A_21_P0000353	677773	NR_003007	SCARNA23	small Cajal body-specific RNA 23	Homo sapiens small Cajal body-specific RNA 23 (SCARNA23), guide RNA [NR_003007]	8.68148	7.899	-1.72008	-0.782477	1.72008	down
A_22_P00025694			lnc-SLC7A7-1	lnc-SLC7A7-1:1	LNCipedia lincRNA (lnc-SLC7A7-1), lincRNA [lnc-SLC7A7-1:1]	2.43828	3.87141	2.70032	1.43313	2.70032	up
A_22_P00001798			lnc-ATP6AP2-3	lnc-ATP6AP2-3:1	LNCipedia lincRNA (lnc-ATP6AP2-3), lincRNA [lnc-ATP6AP2-3:1]	2.48442	4.82519	5.06574	2.34077	5.06574	up
A_22_P00011348						2.49624	3.38191	1.84762	0.885666	1.84762	up
A_33_P3238290	140876	NM_001290268	FAM65C	family with sequence similarity 65, member C	Homo sapiens family with sequence similarity 65, member C (FAM65C), transcript variant 2, mRNA [NM_001290268]	6.77688	3.80835	-7.8274	-2.96853	7.8274	down
A_21_P0006913			lnc-ADRA2A-1	lnc-ADRA2A-1:1	LNCipedia lincRNA (lnc-ADRA2A-1), lincRNA [lnc-ADRA2A-1:1]	4.13258	2.25003	-3.68726	-1.88255	3.68726	down
A_23_P24515	38	NM_000019	ACAT1	acetyl-CoA acetyltransferase 1	Homo sapiens acetyl-CoA acetyltransferase 1 (ACAT1), mRNA [NM_000019]	15.3335	14.7191	-1.53095	-0.614428	1.53095	down
A_24_P7121	79730	NM_024677	NSUN7	NOP2/Sun domain family, member 7	Homo sapiens NOP2/Sun domain family, member 7 (NSUN7), mRNA [NM_024677]	3.44825	2.25711	-2.28333	-1.19114	2.28333	down
A_33_P3295328	93978	NM_001007033	CLEC6A	C-type lectin domain family 6, member A	Homo sapiens C-type lectin domain family 6, member A (CLEC6A), mRNA [NM_001007033]	2.60435	3.27882	1.59601	0.67447	1.59601	up
A_21_P0014844		BC033386	lnc-MRPS25-1	lnc-MRPS25-1:1	Homo sapiens cDNA clone IMAGE:4827685. [BC033386]	5.16297	6.66876	2.83979	1.50578	2.83979	up
A_33_P3278137	641311	NR_002595	RPL31P11	ribosomal protein L31 pseudogene 11	Homo sapiens ribosomal protein L31 pseudogene 11 (RPL31P11), non-coding RNA [NR_002595]	2.52158	3.74737	2.33883	1.22579	2.33883	up
A_22_P00005391	1824	AF085831	DSC2	desmocollin 2	desmocollin 2 [Source:HGNC Symbol;Acc:HGNC:3036] [ENST00000280904]	6.45999	5.7971	-1.58325	-0.662893	1.58325	down
A_33_P3287472	116729	NM_001007533	PPP1R27	protein phosphatase 1, regulatory subunit 27	Homo sapiens protein phosphatase 1, regulatory subunit 27 (PPP1R27), mRNA [NM_001007533]	3.63163	2.38201	-2.3778	-1.24963	2.3778	down
A_33_P3605269	283102	NR_027713	KRT8P41	keratin 8 pseudogene 41	Homo sapiens keratin 8 pseudogene 41 (KRT8P41), non-coding RNA [NR_027713]	4.2187	3.53389	-1.60749	-0.684807	1.60749	down
A_21_P0004852			lnc-HDGFL1-1	lnc-HDGFL1-1:1	LNCipedia lincRNA (lnc-HDGFL1-1), lincRNA [lnc-HDGFL1-1:1]	5.20117	5.79886	1.51329	0.597688	1.51329	up
A_33_P3421907					nitric oxide synthase 2 pseudogene 1 [Source:HGNC Symbol;Acc:HGNC:7875] [ENST00000580780]	6.79623	7.52595	1.65831	0.729716	1.65831	up
A_21_P0007479	283432	NR_033855	LINC00485	long intergenic non-protein coding RNA 485	Homo sapiens long intergenic non-protein coding RNA 485 (LINC00485), long non-coding RNA [NR_033855]	2.07918	3.39532	2.48999	1.31614	2.48999	up
A_22_P00013354		AW451725	lnc-RP11-158I9.5.1-1	lnc-RP11-158I9.5.1-1:1	UI-H-BI3-ale-d-04-0-UI.s1 NCI_CGAP_Sub5 Homo sapiens cDNA clone IMAGE:2736438 3', mRNA sequence [AW451725]	4.87249	3.85548	-2.02371	-1.017	2.02371	down
A_22_P00019068			lnc-CLEC14A-2	lnc-CLEC14A-2:1	LNCipedia lincRNA (lnc-CLEC14A-2), lincRNA [lnc-CLEC14A-2:1]	3.53347	4.25192	1.64541	0.718451	1.64541	up
A_21_P0013316			XLOC_l2_013868		BROAD Institute lincRNA (XLOC_l2_013868), lincRNA [TCONS_l2_00026622]	4.6263	3.50224	-2.17959	-1.12406	2.17959	down
A_24_P291231	8863	NM_016831	PER3	period circadian clock 3	Homo sapiens period circadian clock 3 (PER3), transcript variant 4, mRNA [NM_016831]	7.45737	6.29606	-2.2366	-1.16131	2.2366	down
A_33_P3390723					Q8NBP6_HUMAN (Q8NBP6) CDNA PSEC0058 fis, clone NT2RP2000636, partial (20%) [THC2661718]	5.38446	6.20841	1.77024	0.823945	1.77024	up
A_33_P3211634	285755	NM_001286361	PPIL6	peptidylprolyl isomerase (cyclophilin)-like 6	Homo sapiens peptidylprolyl isomerase (cyclophilin)-like 6 (PPIL6), transcript variant 4, mRNA [NM_001286361]	6.6836	6.0908	-1.50816	-0.592792	1.50816	down
A_22_P00012162	101928300	XR_243033	LOC101928300	uncharacterized LOC101928300	PREDICTED: Homo sapiens uncharacterized LOC101928300 (LOC101928300), ncRNA [XR_243033]	2.06388	3.16278	2.14191	1.0989	2.14191	up
A_22_P00010559			lnc-NCOR2-3	lnc-NCOR2-3:1	LNCipedia lincRNA (lnc-NCOR2-3), lincRNA [lnc-NCOR2-3:1]	2.08959	2.99549	1.87371	0.905898	1.87371	up
A_22_P00012814		AK125205	lnc-RAPH1-1	lnc-RAPH1-1:1	LNCipedia lincRNA (lnc-RAPH1-1), lincRNA [lnc-RAPH1-1:1]	2.11218	2.91384	1.7431	0.801656	1.7431	up
A_22_P00018046			lnc-ZNF266-1	lnc-ZNF266-1:1	AGENCOURT_7838751 NIH_MGC_82 Homo sapiens cDNA clone IMAGE:6101300 5', mRNA sequence [BQ429076]	3.13115	4.40265	2.41413	1.27151	2.41413	up
A_21_P0002414	102723389	XR_425379	LOC102723389	uncharacterized LOC102723389	PREDICTED: Homo sapiens uncharacterized LOC102723389 (LOC102723389), ncRNA [XR_425379]	2.13554	4.67029	5.79476	2.53475	5.79476	up
A_22_P00013811		DB443668	lnc-RP5-1047A19.4.1-1	lnc-RP5-1047A19.4.1-1:1	DB443668 RIKEN full-length enriched human cDNA library, testis Homo sapiens cDNA clone H013011E24 5', mRNA sequence [DB443668]	4.06195	5.68802	3.08672	1.62607	3.08672	up
A_21_P0009980			lnc-MC3R-1	lnc-MC3R-1:1	LNCipedia lincRNA (lnc-MC3R-1), lincRNA [lnc-MC3R-1:1]	2.21172	3.13441	1.89565	0.922691	1.89565	up
A_33_P3220192	100133205	NR_026775	LINC00240	long intergenic non-protein coding RNA 240	Homo sapiens long intergenic non-protein coding RNA 240 (LINC00240), long non-coding RNA [NR_026775]	2.23053	2.83899	1.52463	0.608462	1.52463	up
A_21_P0011033			XLOC_l2_002855		BROAD Institute lincRNA (XLOC_l2_002855), lincRNA [TCONS_l2_00005433]	5.59627	6.3382	1.67241	0.741927	1.67241	up
A_22_P00010593						2.29849	3.82359	2.87807	1.5251	2.87807	up
A_33_P3416797	144203	AL831947	OVOS2	ovostatin 2	Homo sapiens mRNA; cDNA DKFZp434C0631 (from clone DKFZp434C0631). [AL831947]	3.93003	4.94595	2.02219	1.01592	2.02219	up
A_22_P00000611		AK055876	lnc-ACOT1-3	lnc-ACOT1-3:2	LNCipedia lincRNA (lnc-ACOT1-3), lincRNA [lnc-ACOT1-3:2]	2.41258	5.18135	6.81524	2.76877	6.81524	up
A_21_P0007890						5.65958	7.54482	3.69414	1.88524	3.69414	up
A_23_P211584	91689	NM_033318	SMDT1	single-pass membrane protein with aspartate-rich tail 1	Homo sapiens single-pass membrane protein with aspartate-rich tail 1 (SMDT1), mRNA [NM_033318]	5.7016	4.47738	-2.33631	-1.22423	2.33631	down
A_23_P120125	78989	NM_199235	COLEC11	collectin sub-family member 11	Homo sapiens collectin sub-family member 11 (COLEC11), transcript variant 2, mRNA [NM_199235]	4.99927	2.3181	-6.41379	-2.68118	6.41379	down
A_33_P3340129	100128551	AK125148	LOC100128551	uncharacterized LOC100128551	Homo sapiens cDNA FLJ43158 fis, clone ERLTF2000324. [AK125148]	3.04236	4.13936	2.13909	1.097	2.13909	up
A_24_P21770	219539	NM_145008	YPEL4	yippee-like 4 (Drosophila)	Homo sapiens yippee-like 4 (Drosophila) (YPEL4), mRNA [NM_145008]	6.39813	7.36223	1.95085	0.9641	1.95085	up
A_33_P3340655	114792	NM_052904	KLHL32	kelch-like family member 32	Homo sapiens kelch-like family member 32 (KLHL32), transcript variant 1, mRNA [NM_052904]	2.55758	3.64791	2.12922	1.09033	2.12922	up
A_21_P0009757			lnc-C19orf12-2	lnc-C19orf12-2:1	LNCipedia lincRNA (lnc-C19orf12-2), lincRNA [lnc-C19orf12-2:1]	7.0888	6.12488	-1.9506	-0.963919	1.9506	down
A_22_P00001431			lnc-APOB-2	lnc-APOB-2:1	LNCipedia lincRNA (lnc-APOB-2), lincRNA [lnc-APOB-2:1]	3.13327	3.92033	1.72556	0.787061	1.72556	up
A_33_P3373243	162137	XR_110135	LOC162137	uncharacterized LOC162137	PREDICTED: Homo sapiens uncharacterized protein MGC34800 (MGC34800), misc_RNA [XR_110135]	2.82703	3.53798	1.63688	0.71095	1.63688	up
A_23_P27107	9032	NM_003963	TM4SF5	transmembrane 4 L six family member 5	Homo sapiens transmembrane 4 L six family member 5 (TM4SF5), mRNA [NM_003963]	8.3264	7.36027	-1.95359	-0.966128	1.95359	down
A_33_P3338215	728283	AK090863	FLJ33544	uncharacterized LOC728283	Homo sapiens cDNA FLJ33544 fis, clone BRAMY2008333. [AK090863]	4.71892	4.01464	-1.62933	-0.704281	1.62933	down
A_22_P00017364					Q8IVV4_HUMAN (Q8IVV4) TPTEps1 protein (Fragment), partial (27%) [THC2752122]	3.50935	4.84346	2.5212	1.33411	2.5212	up
A_32_P158786	115749	NM_001170633	C12orf56	chromosome 12 open reading frame 56	Homo sapiens chromosome 12 open reading frame 56 (C12orf56), transcript variant 1, mRNA [NM_001170633]	3.05541	2.04523	-2.01416	-1.01018	2.01416	down
A_22_P00022568						2.06489	3.02297	1.94273	0.958082	1.94273	up
A_23_P4082	10693	NM_006584	CCT6B	chaperonin containing TCP1, subunit 6B (zeta 2)	Homo sapiens chaperonin containing TCP1, subunit 6B (zeta 2) (CCT6B), transcript variant 1, mRNA [NM_006584]	4.53872	3.94749	-1.50653	-0.591227	1.50653	down
A_23_P209360	114818	NM_052920	KLHL29	kelch-like family member 29	Homo sapiens kelch-like family member 29 (KLHL29), mRNA [NM_052920]	10.7558	11.5617	1.74823	0.805894	1.74823	up
A_21_P0009216			lnc-PFAS-1	lnc-PFAS-1:2	LNCipedia lincRNA (lnc-PFAS-1), lincRNA [lnc-PFAS-1:2]	3.26063	5.07245	3.51085	1.81182	3.51085	up
A_33_P3358601	402778	NM_001170820	IFITM10	interferon induced transmembrane protein 10	Homo sapiens interferon induced transmembrane protein 10 (IFITM10), mRNA [NM_001170820]	2.04194	3.77416	3.3224	1.73222	3.3224	up
A_33_P3410589	131583	NM_153690	FAM43A	family with sequence similarity 43, member A	Homo sapiens family with sequence similarity 43, member A (FAM43A), mRNA [NM_153690]	6.27855	7.28888	2.01438	1.01033	2.01438	up
A_33_P3337569	401137	NM_214711	PRR27	proline rich 27	Homo sapiens proline rich 27 (PRR27), mRNA [NM_214711]	2.06114	3.30655	2.37087	1.24541	2.37087	up
A_22_P00015867			lnc-TBX15-2	lnc-TBX15-2:1	LNCipedia lincRNA (lnc-TBX15-2), lincRNA [lnc-TBX15-2:1]	6.58926	7.28182	1.61615	0.692558	1.61615	up
A_24_P23546	221833	NM_198956	SP8	Sp8 transcription factor	Homo sapiens Sp8 transcription factor (SP8), transcript variant 2, mRNA [NM_198956]	4.34257	5.39079	2.06799	1.04823	2.06799	up
A_22_P00010119			lnc-MRP63-6	lnc-MRP63-6:1	LNCipedia lincRNA (lnc-MRP63-6), lincRNA [lnc-MRP63-6:1]	2.111	3.54149	2.69538	1.43049	2.69538	up
A_22_P00002569			lnc-C17orf89-2	lnc-C17orf89-2:1	LNCipedia lincRNA (lnc-C17orf89-2), lincRNA [lnc-C17orf89-2:1]	4.17807	4.83764	1.57961	0.659568	1.57961	up
A_33_P3283592	285679	NM_001142306	C5orf60	chromosome 5 open reading frame 60	Homo sapiens chromosome 5 open reading frame 60 (C5orf60), mRNA [NM_001142306]	2.12396	2.84395	1.64717	0.71999	1.64717	up
A_22_P00001790	101928521	XR_246615	LOC101928521	uncharacterized LOC101928521	PREDICTED: Homo sapiens uncharacterized LOC101928521 (RP11-1191J2.2), ncRNA [XR_246615]	5.22002	5.82383	1.51972	0.603805	1.51972	up
A_23_P398712	23040	NM_015025	MYT1L	myelin transcription factor 1-like	Homo sapiens myelin transcription factor 1-like (MYT1L), transcript variant 2, mRNA [NM_015025]	7.88317	7.08093	-1.74381	-0.802246	1.74381	down
A_23_P208400	79934	NM_024876	ADCK4	aarF domain containing kinase 4	Homo sapiens aarF domain containing kinase 4 (ADCK4), transcript variant 1, mRNA [NM_024876]	7.17809	7.89629	1.64513	0.718205	1.64513	up
A_23_P316085	100507135	NR_045180	SPG20-AS1	SPG20 antisense RNA 1	Homo sapiens SPG20 antisense RNA 1 (SPG20-AS1), transcript variant 1, long non-coding RNA [NR_045180]	4.93816	3.94764	-1.9869	-0.990518	1.9869	down
A_22_P00019938	101927346	XR_245076	LOC101927346	uncharacterized LOC101927346	PREDICTED: Homo sapiens uncharacterized LOC101927346 (LOC101927346), ncRNA [XR_245076]	5.01236	6.2896	2.42376	1.27725	2.42376	up
A_33_P3373119						5.0866	5.68632	1.51542	0.599721	1.51542	up
A_22_P00004839			lnc-CYB5R2-2	lnc-CYB5R2-2:1	LNCipedia lincRNA (lnc-CYB5R2-2), lincRNA [lnc-CYB5R2-2:1]	5.10114	5.86168	1.69413	0.760543	1.69413	up
A_22_P00007371			lnc-GREM2-7	lnc-GREM2-7:1	LNCipedia lincRNA (lnc-GREM2-7), lincRNA [lnc-GREM2-7:1]	2.41194	5.43016	8.10167	3.01822	8.10167	up
A_33_P3426943	151484	NR_038238	LOC151484	uncharacterized LOC151484	Homo sapiens uncharacterized LOC151484 (LOC151484), long non-coding RNA [NR_038238]	3.87819	4.68111	1.74464	0.802926	1.74464	up
A_23_P126031	127385	NM_001004469	OR10J5	olfactory receptor, family 10, subfamily J, member 5	Homo sapiens olfactory receptor, family 10, subfamily J, member 5 (OR10J5), mRNA [NM_001004469]	5.24421	6.12551	1.84204	0.881306	1.84204	up
A_24_P127235	613	NM_004327	BCR	breakpoint cluster region	Homo sapiens breakpoint cluster region (BCR), transcript variant 1, mRNA [NM_004327]	8.8781	9.47406	1.51148	0.59596	1.51148	up
A_22_P00010247	101927543	NR_125419	LOC101927543	uncharacterized LOC101927543	Homo sapiens uncharacterized LOC101927543 (LOC101927543), long non-coding RNA [NR_125419]	2.94442	2.22308	-1.64871	-0.721339	1.64871	down
A_33_P3338392	63977	NM_022115	PRDM15	PR domain containing 15	Homo sapiens PR domain containing 15 (PRDM15), transcript variant 1, mRNA [NM_022115]	5.29392	6.14815	1.80779	0.854228	1.80779	up
A_22_P00012368		BX105856	lnc-PREX2-1	lnc-PREX2-1:1	BX105856 NCI_CGAP_GC4 Homo sapiens cDNA clone IMAGp998J184021, mRNA sequence [BX105856]	6.11827	2.24446	-14.6599	-3.87381	14.6599	down
A_23_P324885	729230	NM_001123396	CCR2	chemokine (C-C motif) receptor 2	Homo sapiens chemokine (C-C motif) receptor 2 (CCR2), transcript variant B, mRNA [NM_001123396]	4.91176	2.2513	-6.32236	-2.66046	6.32236	down
A_21_P0010245			lnc-WRB-2	lnc-WRB-2:1	LNCipedia lincRNA (lnc-WRB-2), lincRNA [lnc-WRB-2:1]	3.42631	2.59338	-1.7813	-0.832934	1.7813	down
A_21_P0005569			lnc-DYNC1I1-1	lnc-DYNC1I1-1:1	LNCipedia lincRNA (lnc-DYNC1I1-1), lincRNA [lnc-DYNC1I1-1:1]	3.37479	2.19648	-2.26312	-1.17832	2.26312	down
A_22_P00006825		BG196864	lnc-GABRB2-1	lnc-GABRB2-1:1	RST16091 Athersys RAGE Library Homo sapiens cDNA, mRNA sequence [BG196864]	2.81859	2.13006	-1.61165	-0.688536	1.61165	down
A_22_P00005450	400804	NR_024236	C1orf140	uncharacterized LOC400804	Homo sapiens uncharacterized LOC400804 (C1orf140), long non-coding RNA [NR_024236]	2.6689	3.54467	1.83499	0.875776	1.83499	up
A_33_P3249936	200844	NM_198463	C3orf67	chromosome 3 open reading frame 67	Homo sapiens chromosome 3 open reading frame 67 (C3orf67), mRNA [NM_198463]	2.78442	2.06006	-1.65217	-0.72436	1.65217	down
A_22_P00011815			lnc-PHC3-1	lnc-PHC3-1:1	ALU8_HUMAN (P39195) Alu subfamily SX sequence contamination warning entry, partial (12%) [THC2552775]	2.65404	2.04846	-1.52159	-0.60558	1.52159	down
A_24_P186943	2006	NM_000501	ELN	elastin	Homo sapiens elastin (ELN), transcript variant 1, mRNA [NM_000501]	7.71031	9.2219	2.85124	1.51159	2.85124	up
A_23_P111132	3303	NM_005345	HSPA1A	heat shock 70kDa protein 1A	Homo sapiens heat shock 70kDa protein 1A (HSPA1A), mRNA [NM_005345]	13.3851	12.7801	-1.52093	-0.60495	1.52093	down
A_33_P3322050	1859	NM_130438	DYRK1A	dual-specificity tyrosine-(Y)-phosphorylation regulated kinase 1A	Homo sapiens dual-specificity tyrosine-(Y)-phosphorylation regulated kinase 1A (DYRK1A), transcript variant 5, mRNA [NM_130438]	5.06174	5.84814	1.72476	0.786395	1.72476	up
A_21_P0014850						4.5674	2.61347	-3.87428	-1.95393	3.87428	down
A_22_P00021919			lnc-LOH12CR1-1	lnc-LOH12CR1-1:1	LNCipedia lincRNA (lnc-LOH12CR1-1), lincRNA [lnc-LOH12CR1-1:1]	4.98144	5.76686	1.7236	0.785428	1.7236	up
A_33_P3376644	26054	NM_015571	SENP6	SUMO1/sentrin specific peptidase 6	Homo sapiens SUMO1/sentrin specific peptidase 6 (SENP6), transcript variant 1, mRNA [NM_015571]	7.20484	6.52636	-1.60045	-0.678479	1.60045	down
A_21_P0007060			lnc-MTRNR2L5-3	lnc-MTRNR2L5-3:2	LNCipedia lincRNA (lnc-MTRNR2L5-3), lincRNA [lnc-MTRNR2L5-3:2]	2.09309	3.46252	2.58368	1.36943	2.58368	up
A_24_P932416	645843	NM_001123228	TMEM14E	transmembrane protein 14E	Homo sapiens transmembrane protein 14E (TMEM14E), mRNA [NM_001123228]	2.09624	4.39756	4.92908	2.30132	4.92908	up
A_24_P188800	55016	NM_017923	2020-03-01	membrane-associated ring finger (C3HC4) 1, E3 ubiquitin protein ligase	Homo sapiens membrane-associated ring finger (C3HC4) 1, E3 ubiquitin protein ligase (MARCH1), transcript variant 2, mRNA [NM_017923]	4.26942	5.95201	3.21004	1.68259	3.21004	up
A_33_P3334043						6.35764	5.50915	-1.80062	-0.848495	1.80062	down
A_33_P3367811	284001	AL137530	CCDC57	coiled-coil domain containing 57	Homo sapiens mRNA; cDNA DKFZp434C2019 (from clone DKFZp434C2019); partial cds. [AL137530]	2.68277	3.8438	2.23617	1.16103	2.23617	up
A_22_P00003680						2.20988	3.19633	1.98131	0.986452	1.98131	up
A_22_P00004944		DA877715				5.30858	4.01306	-2.45465	-1.29552	2.45465	down
A_33_P3270417						2.34454	3.68442	2.53131	1.33988	2.53131	up
A_33_P3266609						3.68594	4.99927	2.48514	1.31333	2.48514	up
A_33_P3326020	256949	BC066775	KANK3	KN motif and ankyrin repeat domains 3	KN motif and ankyrin repeat domains 3 [Source:HGNC Symbol;Acc:HGNC:24796] [ENST00000593649]	6.39107	7.77836	2.61588	1.3873	2.61588	up
A_21_P0004906			lnc-AL079342.1-1	lnc-AL079342.1-1:1	LNCipedia lincRNA (lnc-AL079342.1-1), lincRNA [lnc-AL079342.1-1:1]	3.85666	5.2918	2.70408	1.43514	2.70408	up
A_23_P79769	79444	NM_022161	BIRC7	baculoviral IAP repeat containing 7	Homo sapiens baculoviral IAP repeat containing 7 (BIRC7), transcript variant 2, mRNA [NM_022161]	8.37554	9.52391	2.21663	1.14837	2.21663	up
A_23_P18649	79633	NM_001291303	FAT4	FAT atypical cadherin 4	Homo sapiens FAT atypical cadherin 4 (FAT4), transcript variant 1, mRNA [NM_001291303]	3.26272	4.71913	2.74425	1.45641	2.74425	up
A_33_P3613358		AK097143			Homo sapiens cDNA FLJ39824 fis, clone SPLEN2011981. [AK097143]	6.9033	8.59424	3.22865	1.69093	3.22865	up
A_21_P0012213			lnc-BACH1-1	lnc-BACH1-1:1	Homo sapiens chromosome 21 open reading frame 109 (C21orf109) mRNA, complete cds. [AF490769]	3.84037	2.56182	-2.42595	-1.27855	2.42595	down
A_22_P00003281			lnc-CALML6-1	lnc-CALML6-1:1	Q1W2F6_CHLRE (Q1W2F6) 2-succinyl-6-hydroxy-2, 4-cyclohexadiene-1-carboxylate synthase, partial (3%) [THC2605084]	6.289	6.96852	1.60161	0.679524	1.60161	up
A_33_P3398236	340267	AJ890452	COL28A1	collagen, type XXVIII, alpha 1	Homo sapiens partial mRNA for collagen, type XXVIII (COL28 gene), isoform 2. [AJ890452]	5.26107	6.48048	2.32853	1.21942	2.32853	up
A_23_P302060	338376	NM_176891	IFNE	interferon, epsilon	Homo sapiens interferon, epsilon (IFNE), mRNA [NM_176891]	5.41645	4.74624	-1.59131	-0.670215	1.59131	down
A_32_P815507	100130920	AK093639	LOC100130920	uncharacterized LOC100130920	Homo sapiens cDNA FLJ36320 fis, clone THYMU2005480. [AK093639]	5.62437	6.39623	1.70746	0.771853	1.70746	up
A_22_P00016439			lnc-TMEM5-1	lnc-TMEM5-1:1	LNCipedia lincRNA (lnc-TMEM5-1), lincRNA [lnc-TMEM5-1:1]	2.77769	7.04927	19.3142	4.27159	19.3142	up
A_23_P34637	5972	NM_000537	REN	renin	Homo sapiens renin (REN), mRNA [NM_000537]	4.43634	3.66252	-1.7098	-0.773827	1.7098	down
A_22_P00015502		AI921603	lnc-STAT1-1	lnc-STAT1-1:1	wo27e07.x1 NCI_CGAP_Gas4 Homo sapiens cDNA clone IMAGE:2456580 3', mRNA sequence [AI921603]	6.20441	7.13969	1.91227	0.935286	1.91227	up
A_23_P205531	6038	NM_001282192	RNASE4	ribonuclease, RNase A family, 4	Homo sapiens ribonuclease, RNase A family, 4 (RNASE4), transcript variant 4, mRNA [NM_001282192]	9.12649	8.03044	-2.13769	-1.09605	2.13769	down
A_33_P3361102	23261	NM_015215	CAMTA1	calmodulin binding transcription activator 1	Homo sapiens calmodulin binding transcription activator 1 (CAMTA1), transcript variant 1, mRNA [NM_015215]	2.8432	2.07065	-1.70828	-0.772547	1.70828	down
A_22_P00001696						3.7239	4.44012	1.64287	0.716219	1.64287	up
A_21_P0002463			lnc-REG1B-3	lnc-REG1B-3:1	LNCipedia lincRNA (lnc-REG1B-3), lincRNA [lnc-REG1B-3:1]	2.74852	2.01698	-1.66041	-0.731542	1.66041	down
A_21_P0005491			lnc-C7orf11-5	lnc-C7orf11-5:1	Q7M4L7_HUMAN (Q7M4L7) Galactosylceramide-like protein, GCP, partial (25%) [THC2719594]	8.15373	6.98338	-2.25066	-1.17035	2.25066	down
A_22_P00000447					CR744744 Soares_testis_NHT Homo sapiens cDNA clone IMAGp971O0875 ; IMAGE:1735901 5', mRNA sequence [CR744744]	3.29042	5.11571	3.54378	1.82529	3.54378	up
A_22_P00022392			lnc-GTDC1-3	lnc-GTDC1-3:2	Q607B0_METCA (Q607B0) Transcription elongation factor (Transcript cleavage factor), partial (8%) [THC2756937]	4.6874	2.67874	-4.02408	-2.00866	4.02408	down
A_33_P3514487	284415	NM_198481	VSTM1	V-set and transmembrane domain containing 1	Homo sapiens V-set and transmembrane domain containing 1 (VSTM1), transcript variant 1, mRNA [NM_198481]	3.03607	8.02117	31.6713	4.9851	31.6713	up
A_22_P00006159	102724842	XR_425797	LOC102724842	uncharacterized LOC102724842	PREDICTED: Homo sapiens uncharacterized LOC102724842 (LOC102724842), transcript variant X1, ncRNA [XR_425797]	3.00665	2.03089	-1.96667	-0.975758	1.96667	down
A_33_P3235561	832	NM_001206541	CAPZB	capping protein (actin filament) muscle Z-line, beta	Homo sapiens capping protein (actin filament) muscle Z-line, beta (CAPZB), transcript variant 3, mRNA [NM_001206541]	2.93533	2.01212	-1.89633	-0.923209	1.89633	down
A_32_P80245	346171	NM_001109809	ZFP57	ZFP57 zinc finger protein	Homo sapiens ZFP57 zinc finger protein (ZFP57), mRNA [NM_001109809]	3.97985	3.21738	-1.69639	-0.762464	1.69639	down
A_21_P0005234	102723605	NR_120515	LINC01445	long intergenic non-protein coding RNA 1445	Homo sapiens long intergenic non-protein coding RNA 1445 (LINC01445), transcript variant 1, long non-coding RNA [NR_120515]	2.04325	3.29647	2.38374	1.25323	2.38374	up
A_33_P3710082	799	NM_001164737	CALCR	calcitonin receptor	Homo sapiens calcitonin receptor (CALCR), transcript variant 1, mRNA [NM_001164737]	2.06893	3.27399	2.30547	1.20506	2.30547	up
A_33_P3247237	25792	NM_001131015	CIZ1	CDKN1A interacting zinc finger protein 1	Homo sapiens CDKN1A interacting zinc finger protein 1 (CIZ1), transcript variant 2, mRNA [NM_001131015]	8.14993	8.75	1.51579	0.600067	1.51579	up
A_23_P371824	7286	NM_020127	TUFT1	tuftelin 1	Homo sapiens tuftelin 1 (TUFT1), transcript variant 1, mRNA [NM_020127]	13.2838	14.1883	1.87184	0.904459	1.87184	up
A_19_P00807869			XLOC_l2_009886		BROAD Institute lincRNA (XLOC_l2_009886), lincRNA [TCONS_l2_00018856]	5.72907	6.99253	2.40071	1.26346	2.40071	up
A_22_P00005539			lnc-EDAR-7	lnc-EDAR-7:1	LNCipedia lincRNA (lnc-EDAR-7), lincRNA [lnc-EDAR-7:1]	3.17493	2.42719	-1.67916	-0.747737	1.67916	down
A_22_P00015383		DB536005	lnc-SRD5A3-2	lnc-SRD5A3-2:1	DB536005 RIKEN full-length enriched human cDNA library, hippocampus Homo sapiens cDNA clone H023034B17 3', mRNA sequence [DB536005]	2.22071	3.64603	2.68574	1.42532	2.68574	up
A_21_P0009840			lnc-ASXL1-1	lnc-ASXL1-1:1	LNCipedia lincRNA (lnc-ASXL1-1), lincRNA [lnc-ASXL1-1:1]	2.24262	2.9621	1.64659	0.719486	1.64659	up
A_22_P00014076			lnc-SAP18-1	lnc-SAP18-1:1	LNCipedia lincRNA (lnc-SAP18-1), lincRNA [lnc-SAP18-1:1]	4.03334	2.18033	-3.61251	-1.853	3.61251	down
A_19_P00321789						5.47398	7.26562	3.46208	1.79164	3.46208	up
A_21_P0014291					Q9BRG9_HUMAN (Q9BRG9) TA-NFKBH protein, partial (10%) [THC2542877]	2.92657	2.24562	-1.60319	-0.680949	1.60319	down
A_21_P0010357						2.45949	6.32099	14.5354	3.8615	14.5354	up
A_22_P00018411		AI753316			cr08d08.x1 Human bone marrow stromal cells Homo sapiens cDNA clone HBMSC_cr08d08 3', mRNA sequence [AI753316]	3.53236	2.7021	-1.77801	-0.830263	1.77801	down
A_21_P0009325			lnc-CCR7-1	lnc-CCR7-1:1	LNCipedia lincRNA (lnc-CCR7-1), lincRNA [lnc-CCR7-1:1]	2.84357	4.38254	2.90586	1.53896	2.90586	up
A_22_P00024928						2.81727	2.12856	-1.61185	-0.688715	1.61185	down
A_33_P3363120	692148	NR_004387	SCARNA10	small Cajal body-specific RNA 10	Homo sapiens small Cajal body-specific RNA 10 (SCARNA10), guide RNA [NR_004387]	3.03504	4.26452	2.34482	1.22948	2.34482	up
A_21_P0012328			XLOC_l2_009441		BROAD Institute lincRNA (XLOC_l2_009441), lincRNA [TCONS_l2_00018295]	8.89577	9.96533	2.0988	1.06956	2.0988	up
A_21_P0006661	101929052		LINC00836	long intergenic non-protein coding RNA 836	Homo sapiens long intergenic non-protein coding RNA 836 (LINC00836), transcript variant 3, long non-coding RNA [NR_108069]	3.16339	2.25441	-1.87772	-0.90898	1.87772	down
A_33_P3369663	23353	NM_001171945	SUN1	Sad1 and UNC84 domain containing 1	Homo sapiens Sad1 and UNC84 domain containing 1 (SUN1), transcript variant 4, mRNA [NM_001171945]	9.64563	10.2576	1.52835	0.611971	1.52835	up
A_33_P3320017	442117	NM_001034845	GALNTL6	polypeptide N-acetylgalactosaminyltransferase-like 6	Homo sapiens polypeptide N-acetylgalactosaminyltransferase-like 6 (GALNTL6), mRNA [NM_001034845]	4.86786	3.98227	-1.84752	-0.885592	1.84752	down
A_32_P153773	774	NM_000718	CACNA1B	calcium channel, voltage-dependent, N type, alpha 1B subunit	Homo sapiens calcium channel, voltage-dependent, N type, alpha 1B subunit (CACNA1B), transcript variant 1, mRNA [NM_000718]	7.87939	7.131	-1.67991	-0.748383	1.67991	down
A_21_P0011442			XLOC_l2_005245		BROAD Institute lincRNA (XLOC_l2_005245), lincRNA [TCONS_l2_00009775]	2.05046	3.03343	1.97654	0.982978	1.97654	up
A_33_P3247255	55002	NM_017905	TMCO3	transmembrane and coiled-coil domains 3	Homo sapiens transmembrane and coiled-coil domains 3 (TMCO3), mRNA [NM_017905]	9.32888	8.66501	-1.58433	-0.663873	1.58433	down
A_23_P98616	9356	NM_153277	SLC22A6	solute carrier family 22 (organic anion transporter), member 6	Homo sapiens solute carrier family 22 (organic anion transporter), member 6 (SLC22A6), transcript variant 3, mRNA [NM_153277]	2.03355	2.68598	1.57182	0.652434	1.57182	up
A_22_P00016633	102724564	BC039325	LOC102724564	uncharacterized LOC102724564	Homo sapiens cDNA clone IMAGE:5267251. [BC039325]	6.85088	6.1244	-1.6546	-0.726482	1.6546	down
A_21_P0012022					Homo sapiens mRNA; cDNA DKFZp686P18215 (from clone DKFZp686P18215). [BX538202]	2.9801	2.01645	-1.95024	-0.963652	1.95024	down
A_22_P00018221						3.3439	4.07242	1.65693	0.728512	1.65693	up
A_24_P305784	728695	NM_032461	SPANXB1	SPANX family, member B1	Homo sapiens SPANX family, member B1 (SPANXB1), mRNA [NM_032461]	2.04197	3.18907	2.21468	1.1471	2.21468	up
A_21_P0014484						3.60151	2.60936	-1.98915	-0.992154	1.98915	down
A_33_P3502640	113878	NM_020892	DTX2	deltex 2, E3 ubiquitin ligase	Homo sapiens deltex 2, E3 ubiquitin ligase (DTX2), transcript variant 1, mRNA [NM_020892]	8.60475	9.19211	1.5025	0.587362	1.5025	up
A_33_P3344648	440461	NR_027283	LOC440461	Rho GTPase activating protein 27 pseudogene	Homo sapiens Rho GTPase activating protein 27 pseudogene (LOC440461), non-coding RNA [NR_027283]	7.25685	7.94121	1.60698	0.684355	1.60698	up
A_33_P3291976	7013	AK128828	TERF1	telomeric repeat binding factor (NIMA-interacting) 1	telomeric repeat binding factor (NIMA-interacting) 1 [Source:HGNC Symbol;Acc:HGNC:11728] [ENST00000518695]	4.29429	5.05316	1.69216	0.75887	1.69216	up
A_32_P25050	157506	NM_172037	RDH10	retinol dehydrogenase 10 (all-trans)	Homo sapiens retinol dehydrogenase 10 (all-trans) (RDH10), mRNA [NM_172037]	11.8418	11.1534	-1.61144	-0.688354	1.61144	down
A_22_P00023919			lnc-MEGF10-1	lnc-MEGF10-1:1	LNCipedia lincRNA (lnc-MEGF10-1), lincRNA [lnc-MEGF10-1:1]	7.40477	8.33876	1.91055	0.93399	1.91055	up
A_33_P3309206	2562	NR_103801	GABRB3	gamma-aminobutyric acid (GABA) A receptor, beta 3	Homo sapiens gamma-aminobutyric acid (GABA) A receptor, beta 3 (GABRB3), transcript variant 6, non-coding RNA [NR_103801]	3.43149	4.04119	1.52594	0.609697	1.52594	up
A_33_P3746549	153478	NM_052909	PLEKHG4B	pleckstrin homology domain containing, family G (with RhoGef domain) member 4B	Homo sapiens pleckstrin homology domain containing, family G (with RhoGef domain) member 4B (PLEKHG4B), mRNA [NM_052909]	4.18386	5.09418	1.87946	0.910319	1.87946	up
A_33_P3298455	54944	NR_120386	LINC01521	long intergenic non-protein coding RNA 1521	Homo sapiens long intergenic non-protein coding RNA 1521 (LINC01521), long non-coding RNA [NR_120386]	5.31212	6.95103	3.1143	1.63891	3.1143	up
A_24_P867342	125061	NR_027083	AFMID	arylformamidase	Homo sapiens arylformamidase (AFMID), transcript variant 3, non-coding RNA [NR_027083]	5.49687	6.16091	1.58452	0.664048	1.58452	up
A_33_P3307223		AK128215			Homo sapiens cDNA FLJ46347 fis, clone TESTI4047437. [AK128215]	2.54255	4.23578	3.2338	1.69323	3.2338	up
A_21_P0008559	145837	BC104435	LOC145837	uncharacterized LOC145837	Homo sapiens hypothetical protein LOC145837, mRNA (cDNA clone IMAGE:40022450). [BC104435]	2.57581	4.6969	4.35022	2.12109	4.35022	up
A_21_P0005007			lnc-DEK-1	lnc-DEK-1:1	LNCipedia lincRNA (lnc-DEK-1), lincRNA [lnc-DEK-1:1]	4.29667	5.16892	1.83051	0.872245	1.83051	up
A_33_P3251518		AK001508			pyrroline-5-carboxylate reductase family, member 2 [Source:HGNC Symbol;Acc:HGNC:30262] [ENST00000467298]	4.46431	5.31885	1.80817	0.854533	1.80817	up
A_22_P00004684			lnc-CTD-2210P24.4.1-2	lnc-CTD-2210P24.4.1-2:1	LNCipedia lincRNA (lnc-CTD-2210P24.4.1-2), lincRNA [lnc-CTD-2210P24.4.1-2:1]	2.82071	2.04444	-1.71269	-0.776267	1.71269	down
A_33_P3310409						3.94026	3.04911	-1.85465	-0.891146	1.85465	down
A_23_P90804	9448	NM_145686	MAP4K4	mitogen-activated protein kinase kinase kinase kinase 4	Homo sapiens mitogen-activated protein kinase kinase kinase kinase 4 (MAP4K4), transcript variant 2, mRNA [NM_145686]	8.43072	7.84323	-1.50263	-0.587488	1.50263	down
A_21_P0005982			lnc-CCDC166-1	lnc-CCDC166-1:1	LNCipedia lincRNA (lnc-CCDC166-1), lincRNA [lnc-CCDC166-1:1]	2.123	3.36762	2.36957	1.24463	2.36957	up
A_23_P324327	51704	NM_016235	GPRC5B	G protein-coupled receptor, class C, group 5, member B	Homo sapiens G protein-coupled receptor, class C, group 5, member B (GPRC5B), mRNA [NM_016235]	6.11804	6.94605	1.77524	0.828011	1.77524	up
A_23_P157758	158358	NM_001017969	KIAA2026	KIAA2026	Homo sapiens KIAA2026 (KIAA2026), mRNA [NM_001017969]	8.31309	7.66691	-1.56502	-0.646178	1.56502	down
A_21_P0001536			lnc-GTF2B-2	lnc-GTF2B-2:2	LNCipedia lincRNA (lnc-GTF2B-2), lincRNA [lnc-GTF2B-2:2]	3.52983	4.51827	1.98404	0.988444	1.98404	up
A_21_P0003673			lnc-PALLD-1	lnc-PALLD-1:1	LNCipedia lincRNA (lnc-PALLD-1), lincRNA [lnc-PALLD-1:1]	3.52944	4.11987	1.5057	0.590433	1.5057	up
A_22_P00019388	101927253	XR_243718	LOC101927253	uncharacterized LOC101927253	PREDICTED: Homo sapiens uncharacterized LOC101927253 (LOC101927253), ncRNA [XR_243718]	2.02857	2.66348	1.55285	0.634917	1.55285	up
A_23_P340717	3175	NM_004498	ONECUT1	one cut homeobox 1	Homo sapiens one cut homeobox 1 (ONECUT1), transcript variant 1, mRNA [NM_004498]	2.33665	3.58914	2.38253	1.25249	2.38253	up
A_33_P3225552		AF132198			Homo sapiens PRO1405 mRNA, complete cds. [AF132198]	3.5788	4.31536	1.66619	0.736556	1.66619	up
A_23_P85922	353500	NM_181809	BMP8A	bone morphogenetic protein 8a	Homo sapiens bone morphogenetic protein 8a (BMP8A), mRNA [NM_181809]	2.75727	3.68677	1.90462	0.929501	1.90462	up
A_22_P00015104		S71020	lnc-SNX11-2	lnc-SNX11-2:1	THRA1/BTR=fusion gene {3' region, deletion/fusion rearrangement} [human, breast cancer cell line BT474, mRNA Partial Mutant, 543 nt]. [S71020]	2.06438	3.68946	3.08459	1.62508	3.08459	up
A_22_P00012387		BU567425			AGENCOURT_10403716 NIH_MGC_82 Homo sapiens cDNA clone IMAGE:6614019 5', mRNA sequence [BU567425]	2.14953	4.55382	5.29376	2.40429	5.29376	up
A_33_P3374947	136259	NM_138693	KLF14	Kruppel-like factor 14	Homo sapiens Kruppel-like factor 14 (KLF14), mRNA [NM_138693]	2.16078	3.14935	1.98422	0.988574	1.98422	up
A_33_P3251640	284440		LINC00663	long intergenic non-protein coding RNA 663	Homo sapiens long intergenic non-protein coding RNA 663 (LINC00663), long non-coding RNA [NR_026956]	6.59634	5.51978	-2.109	-1.07656	2.109	down
A_33_P3737979	677773	DW407923	SCARNA23	small Cajal body-specific RNA 23	HHAGE000653 Human liver regeneration after partial hepatectomy Homo sapiens cDNA, mRNA sequence [DW407923]	8.4831	7.6066	-1.83592	-0.876505	1.83592	down
A_21_P0006230			lnc-C9orf16-1	lnc-C9orf16-1:2	LNCipedia lincRNA (lnc-C9orf16-1), lincRNA [lnc-C9orf16-1:2]	3.46386	2.23767	-2.3395	-1.2262	2.3395	down
A_19_P00320028	100216546	NR_039981	LINC01004	long intergenic non-protein coding RNA 1004	Homo sapiens long intergenic non-protein coding RNA 1004 (LINC01004), long non-coding RNA [NR_039981]	9.73273	8.76946	-1.94972	-0.963265	1.94972	down
A_22_P00001058		S55276			immunoglobulin epsilon chain constant region=membrane-bound form {3' region, M:C, alternatively spliced, exon C4} [human, B cell myeloma U-266, mRNA Partial, 166 nt]. [S55276]	9.24841	8.61181	-1.55466	-0.636601	1.55466	down
A_22_P00009839						2.9717	3.93219	1.94597	0.960489	1.94597	up
A_33_P3322864	55502	NM_018645	HES6	hes family bHLH transcription factor 6	Homo sapiens hes family bHLH transcription factor 6 (HES6), transcript variant 1, mRNA [NM_018645]	6.65423	7.38952	1.66473	0.73529	1.66473	up
A_22_P00012264						2.52375	3.83117	2.47498	1.30742	2.47498	up
A_22_P00001128		AK093366			Homo sapiens cDNA FLJ36047 fis, clone TESTI2017951. [AK093366]	2.53433	3.58675	2.074	1.05242	2.074	up
A_22_P00015452		Y11918			H.sapiens IMAGE cDNA clone 26881. [Y11918]	2.43538	3.6876	2.38207	1.25221	2.38207	up
A_33_P3391865	64423	NM_001031714	INF2	inverted formin, FH2 and WH2 domain containing	Homo sapiens inverted formin, FH2 and WH2 domain containing (INF2), transcript variant 2, mRNA [NM_001031714]	9.80267	10.7615	1.94367	0.958785	1.94367	up
A_23_P207201	974	NM_001039933	CD79B	CD79b molecule, immunoglobulin-associated beta	Homo sapiens CD79b molecule, immunoglobulin-associated beta (CD79B), transcript variant 3, mRNA [NM_001039933]	3.02769	2.0599	-1.95584	-0.967786	1.95584	down
A_23_P13137		AY358815			Homo sapiens clone DNA108923 SFVP2550 (UNQ2550) mRNA, complete cds. [AY358815]	3.75818	2.05385	-3.25877	-1.70433	3.25877	down
A_24_P380349	3354	NM_000865	HTR1E	5-hydroxytryptamine (serotonin) receptor 1E, G protein-coupled	Homo sapiens 5-hydroxytryptamine (serotonin) receptor 1E, G protein-coupled (HTR1E), mRNA [NM_000865]	3.16917	2.02278	-2.21359	-1.14639	2.21359	down
A_22_P00006129			lnc-FAM175B-1	lnc-FAM175B-1:1	LNCipedia lincRNA (lnc-FAM175B-1), lincRNA [lnc-FAM175B-1:1]	6.37748	2.0197	-20.5033	-4.35778	20.5033	down
A_33_P3285077	54951	NM_017845	COMMD8	COMM domain containing 8	Homo sapiens COMM domain containing 8 (COMMD8), mRNA [NM_017845]	9.96819	9.30878	-1.57944	-0.659412	1.57944	down
A_33_P3372727	9037	NM_003966	SEMA5A	sema domain, seven thrombospondin repeats (type 1 and type 1-like), transmembrane domain (TM) and short cytoplasmic domain, (semaphorin) 5A	Homo sapiens sema domain, seven thrombospondin repeats (type 1 and type 1-like), transmembrane domain (TM) and short cytoplasmic domain, (semaphorin) 5A (SEMA5A), mRNA [NM_003966]	9.66965	11.4993	3.55451	1.82965	3.55451	up
A_33_P3387601	606293	NR_002948	KLKP1	kallikrein pseudogene 1	Homo sapiens kallikrein pseudogene 1 (KLKP1), non-coding RNA [NR_002948]	3.21615	2.50128	-1.64133	-0.714869	1.64133	down
A_22_P00001202			lnc-ANKK1-1	lnc-ANKK1-1:1	LNCipedia lincRNA (lnc-ANKK1-1), lincRNA [lnc-ANKK1-1:1]	6.057	5.31091	-1.67725	-0.746097	1.67725	down
A_24_P248741	115560	NM_145044	ZNF501	zinc finger protein 501	Homo sapiens zinc finger protein 501 (ZNF501), transcript variant 1, mRNA [NM_145044]	3.69156	4.89977	2.31051	1.20821	2.31051	up
A_33_P3215166					ribosomal protein L32 pseudogene 28 [Source:HGNC Symbol;Acc:HGNC:36328] [ENST00000443577]	2.90245	2.01187	-1.85392	-0.890577	1.85392	down
A_21_P0011596			XLOC_l2_006138		BROAD Institute lincRNA (XLOC_l2_006138), lincRNA [TCONS_l2_00011353]	2.96808	2.33397	-1.55198	-0.634113	1.55198	down
A_19_P00318514						3.00187	2.0203	-1.97461	-0.981569	1.97461	down
A_22_P00005438			lnc-DUOXA1-1	lnc-DUOXA1-1:1	Q7M4L6_HUMAN (Q7M4L6) Shb-like adapter protein, Shf, partial (23%) [THC2508217]	2.84735	2.06555	-1.71927	-0.7818	1.71927	down
A_23_P91250	55713	NM_001270497	ZNF334	zinc finger protein 334	Homo sapiens zinc finger protein 334 (ZNF334), transcript variant 3, mRNA [NM_001270497]	2.14848	4.55007	5.28384	2.40159	5.28384	up
A_33_P3222867	7059	CR933610	THBS3	thrombospondin 3	Homo sapiens mRNA; cDNA DKFZp686J1738 (from clone DKFZp686J1738). [CR933610]	5.07999	4.43825	-1.56021	-0.641738	1.56021	down
A_33_P3277183	23145	AK127639	SSPO	SCO-spondin	SCO-spondin [Source:HGNC Symbol;Acc:HGNC:21998] [ENST00000475488]	2.19023	3.01381	1.76979	0.823576	1.76979	up
A_24_P13381	59341	NM_147204	TRPV4	transient receptor potential cation channel, subfamily V, member 4	Homo sapiens transient receptor potential cation channel, subfamily V, member 4 (TRPV4), transcript variant 2, mRNA [NM_147204]	3.69632	2.77118	-1.89888	-0.925147	1.89888	down
A_21_P0008291						2.40893	4.30565	3.72366	1.89672	3.72366	up
A_33_P3366301	387978	NR_026732	LINC01551	long intergenic non-protein coding RNA 1551	Homo sapiens long intergenic non-protein coding RNA 1551 (LINC01551), transcript variant 2, long non-coding RNA [NR_026732]	2.49723	3.71151	2.32026	1.21429	2.32026	up
A_21_P0003448						2.51608	3.77593	2.39471	1.25985	2.39471	up
A_33_P3253209					CCR4-NOT transcription complex, subunit 4 pseudogene 1 [Source:HGNC Symbol;Acc:HGNC:39272] [ENST00000417432]	4.52709	3.07222	-2.74132	-1.45487	2.74132	down
A_21_P0013730	101928381		LOC101928381	uncharacterized LOC101928381	Homo sapiens uncharacterized LOC101928381 (LOC101928381), long non-coding RNA [NR_121570]	5.42908	3.17677	-4.76443	-2.2523	4.76443	down
A_24_P168726	4771	NM_181831	NF2	neurofibromin 2 (merlin)	Homo sapiens neurofibromin 2 (merlin) (NF2), transcript variant 13, mRNA [NM_181831]	7.99399	8.58057	1.50168	0.586581	1.50168	up
A_22_P00025810			lnc-SMARCC2-1	lnc-SMARCC2-1:1	LNCipedia lincRNA (lnc-SMARCC2-1), lincRNA [lnc-SMARCC2-1:1]	2.37115	3.29835	1.90158	0.927201	1.90158	up
A_21_P0011687			XLOC_l2_006670		BROAD Institute lincRNA (XLOC_l2_006670), lincRNA [TCONS_l2_00012429]	3.75934	5.4411	3.2082	1.68176	3.2082	up
A_33_P3224027	114785	NM_052897	MBD6	methyl-CpG binding domain protein 6	Homo sapiens methyl-CpG binding domain protein 6 (MBD6), mRNA [NM_052897]	6.56656	7.1726	1.52207	0.606034	1.52207	up
A_32_P98072	7062	NM_007113	TCHH	trichohyalin	Homo sapiens trichohyalin (TCHH), mRNA [NM_007113]	3.52412	2.84953	-1.59615	-0.674593	1.59615	down
A_22_P00023237						6.30709	3.92576	-5.21014	-2.38132	5.21014	down
A_21_P0003125			lnc-MAGI1-1	lnc-MAGI1-1:1	LNCipedia lincRNA (lnc-MAGI1-1), lincRNA [lnc-MAGI1-1:1]	6.31004	2.0181	-19.5886	-4.29194	19.5886	down
A_23_P33326	147	NM_000679	ADRA1B	adrenoceptor alpha 1B	Homo sapiens adrenoceptor alpha 1B (ADRA1B), mRNA [NM_000679]	8.76973	9.79234	2.03159	1.02261	2.03159	up
A_22_P00009682		BC039504	lnc-MBL2-5	lnc-MBL2-5:3	Homo sapiens cDNA clone IMAGE:5561426, partial cds. [BC039504]	2.60911	2.00896	-1.51588	-0.600152	1.51588	down
A_33_P3378865	23196	NM_001286724	FAM120A	family with sequence similarity 120A	Homo sapiens family with sequence similarity 120A (FAM120A), transcript variant 4, mRNA [NM_001286724]	3.78811	3.14161	-1.56536	-0.646498	1.56536	down
A_23_P16242	7568	NM_021143	ZNF20	zinc finger protein 20	Homo sapiens zinc finger protein 20 (ZNF20), transcript variant 1, mRNA [NM_021143]	7.88551	8.66873	1.72097	0.783222	1.72097	up
A_33_P3363893						2.02539	2.70224	1.59864	0.676844	1.59864	up
A_24_P13715	26263	NM_147188	FBXO22	F-box protein 22	Homo sapiens F-box protein 22 (FBXO22), transcript variant 1, mRNA [NM_147188]	7.40522	6.57015	-1.78394	-0.835063	1.78394	down
A_33_P3229467	9263	NM_004760	STK17A	serine/threonine kinase 17a	Homo sapiens serine/threonine kinase 17a (STK17A), mRNA [NM_004760]	2.38275	3.43907	2.07962	1.05632	2.07962	up
A_22_P00002427			lnc-C14orf23-6	lnc-C14orf23-6:1	LNCipedia lincRNA (lnc-C14orf23-6), lincRNA [lnc-C14orf23-6:1]	2.03934	3.26199	2.33376	1.22265	2.33376	up
A_24_P349728	100129312	AK095037	LOC100129312	uncharacterized LOC100129312	Homo sapiens cDNA FLJ37718 fis, clone BRHIP2019007. [AK095037]	2.06236	3.48334	2.67768	1.42098	2.67768	up
A_22_P00003442		BX119833	lnc-CCDC40-1	lnc-CCDC40-1:1	BX119833 NCI_CGAP_Kid3 Homo sapiens cDNA clone IMAGp998L153336 ; IMAGE:1323422, mRNA sequence [BX119833]	2.84525	3.76071	1.88617	0.915462	1.88617	up
A_22_P00016413					RST39896 Athersys RAGE Library Homo sapiens cDNA, mRNA sequence [BG220124]	4.97691	6.02325	2.06528	1.04634	2.06528	up
A_23_P159227	8751	NM_207191	ADAM15	ADAM metallopeptidase domain 15	Homo sapiens ADAM metallopeptidase domain 15 (ADAM15), transcript variant 1, mRNA [NM_207191]	9.31088	10.2069	1.86092	0.896013	1.86092	up
A_33_P3270237		XR_133213			PREDICTED: Homo sapiens uncharacterized LOC100506128, transcript variant 1 (LOC100506128), misc_RNA [XR_133213]	2.10769	2.90002	1.73187	0.792329	1.73187	up
A_23_P44207	134526	NM_130767	ACOT12	acyl-CoA thioesterase 12	Homo sapiens acyl-CoA thioesterase 12 (ACOT12), mRNA [NM_130767]	2.87649	4.37548	2.82643	1.49898	2.82643	up
A_22_P00001818	101929372	NM_001288707	LOC101929372	uncharacterized LOC101929372	Homo sapiens uncharacterized LOC101929372 (LOC101929372), mRNA [NM_001288707]	2.13604	2.92338	1.7259	0.787345	1.7259	up
A_19_P00321597	388011	AK097943	LINC01550	long intergenic non-protein coding RNA 1550	long intergenic non-protein coding RNA 1550 [Source:HGNC Symbol;Acc:HGNC:20111] [ENST00000556462]	2.16848	3.03776	1.82675	0.869278	1.82675	up
A_22_P00014210	100506826	NR_038266	MYLK-AS1	MYLK antisense RNA 1	Homo sapiens MYLK antisense RNA 1 (MYLK-AS1), transcript variant 1, long non-coding RNA [NR_038266]	7.09884	7.78906	1.61353	0.69022	1.61353	up
A_21_P0004018			lnc-AGGF1-1	lnc-AGGF1-1:1	LNCipedia lincRNA (lnc-AGGF1-1), lincRNA [lnc-AGGF1-1:1]	4.32775	4.99057	1.58317	0.662818	1.58317	up
A_21_P0006083						2.36642	2.97394	1.52364	0.607526	1.52364	up
A_21_P0001308			lnc-FGGY-6	lnc-FGGY-6:2	LNCipedia lincRNA (lnc-FGGY-6), lincRNA [lnc-FGGY-6:2]	2.39762	4.41319	4.0434	2.01557	4.0434	up
A_23_P311713	54777	BC146900	CFAP46	cilia and flagella associated protein 46	cilia and flagella associated protein 46 [Source:HGNC Symbol;Acc:HGNC:25247] [ENST00000368585]	2.40873	3.01609	1.52346	0.607353	1.52346	up
A_23_P122144	133688	NM_152404	UGT3A1	UDP glycosyltransferase 3 family, polypeptide A1	Homo sapiens UDP glycosyltransferase 3 family, polypeptide A1 (UGT3A1), transcript variant 1, mRNA [NM_152404]	4.04402	5.77465	3.31872	1.73063	3.31872	up
A_32_P3476	388394	NM_203400	RPRML	reprimo-like	Homo sapiens reprimo-like (RPRML), mRNA [NM_203400]	5.98995	7.11017	2.17381	1.12022	2.17381	up
A_22_P00004373						4.61902	5.34613	1.65532	0.727108	1.65532	up
A_22_P00020048					BX094675 Soares_testis_NHT Homo sapiens cDNA clone IMAGp998F043558, mRNA sequence [BX094675]	2.89199	4.5944	3.25443	1.7024	3.25443	up
A_33_P3232930	100289178	NR_040077	GNG12-AS1	GNG12 antisense RNA 1	Homo sapiens GNG12 antisense RNA 1 (GNG12-AS1), long non-coding RNA [NR_040077]	4.42819	2.53652	-3.71065	-1.89167	3.71065	down
A_23_P101564	26291	NM_019113	FGF21	fibroblast growth factor 21	Homo sapiens fibroblast growth factor 21 (FGF21), mRNA [NM_019113]	4.39892	3.62926	-1.70487	-0.76966	1.70487	down
A_23_P215534	155435	NM_053043	RBM33	RNA binding motif protein 33	Homo sapiens RNA binding motif protein 33 (RBM33), mRNA [NM_053043]	5.58297	6.35393	1.7064	0.770959	1.7064	up
A_23_P342108	164592	NM_152612	CCDC116	coiled-coil domain containing 116	Homo sapiens coiled-coil domain containing 116 (CCDC116), mRNA [NM_152612]	2.62366	3.88166	2.39165	1.25801	2.39165	up
A_21_P0003476						5.88371	6.80707	1.89653	0.923361	1.89653	up
A_23_P421379	3481	NM_000612	IGF2	insulin-like growth factor 2	Homo sapiens insulin-like growth factor 2 (IGF2), transcript variant 1, mRNA [NM_000612]	2.14648	3.58588	2.71209	1.43941	2.71209	up
A_23_P372356	145858	NM_153040	C15orf32	chromosome 15 open reading frame 32	Homo sapiens chromosome 15 open reading frame 32 (C15orf32), transcript variant 1, mRNA [NM_153040]	2.08049	3.28345	2.3021	1.20295	2.3021	up
A_22_P00023679			lnc-QPCT-3	lnc-QPCT-3:4	LNCipedia lincRNA (lnc-QPCT-3), lincRNA [lnc-QPCT-3:4]	2.0716	4.60203	5.77743	2.53043	5.77743	up
A_22_P00009077			lnc-LGALS12-2	lnc-LGALS12-2:1	LNCipedia lincRNA (lnc-LGALS12-2), lincRNA [lnc-LGALS12-2:1]	2.04594	2.94328	1.86263	0.897344	1.86263	up
A_33_P3343340						3.95033	4.57301	1.53974	0.622683	1.53974	up
A_23_P410224	347744	NM_001145020	C6orf52	chromosome 6 open reading frame 52	Homo sapiens chromosome 6 open reading frame 52 (C6orf52), transcript variant 1, mRNA [NM_001145020]	6.14412	2.01798	-17.4619	-4.12614	17.4619	down
A_21_P0014815		BC054864	lnc-TTR-1	lnc-TTR-1:1	Homo sapiens cDNA clone IMAGE:4306135, partial cds. [BC054864]	3.41562	4.22227	1.74915	0.806658	1.74915	up
A_21_P0000289	26805	NR_002749	SNORD45A	small nucleolar RNA, C/D box 45A	Homo sapiens small nucleolar RNA, C/D box 45A (SNORD45A), small nucleolar RNA [NR_002749]	5.81024	6.76931	1.94406	0.959073	1.94406	up
A_33_P3332997	3169		FOXA1	forkhead box A1	forkhead box A1 [Source:HGNC Symbol;Acc:HGNC:5021] [ENST00000557418]	2.5288	3.4707	1.92107	0.941906	1.92107	up
A_24_P97825	26112	NM_015621	CCDC69	coiled-coil domain containing 69	Homo sapiens coiled-coil domain containing 69 (CCDC69), mRNA [NM_015621]	2.64207	2.02206	-1.53689	-0.620015	1.53689	down
A_33_P3338382	392392	NM_080859	OR1K1	olfactory receptor, family 1, subfamily K, member 1	Homo sapiens olfactory receptor, family 1, subfamily K, member 1 (OR1K1), mRNA [NM_080859]	2.79004	4.25529	2.7611	1.46524	2.7611	up
A_22_P00000869			lnc-AGRP-2	lnc-AGRP-2:1	Q80T73_MOUSE (Q80T73) MKIAA1930 protein (Fragment), partial (3%) [THC2555232]	3.24685	2.52822	-1.64563	-0.718636	1.64563	down
A_23_P34568	54936	NM_017825	ADPRHL2	ADP-ribosylhydrolase like 2	Homo sapiens ADP-ribosylhydrolase like 2 (ADPRHL2), mRNA [NM_017825]	8.93736	9.57113	1.55161	0.633765	1.55161	up
A_23_P362191	284029	NR_026951	LINC00324	long intergenic non-protein coding RNA 324	Homo sapiens long intergenic non-protein coding RNA 324 (LINC00324), long non-coding RNA [NR_026951]	6.77268	5.85243	-1.89245	-0.920253	1.89245	down
A_22_P00012086		XR_133117			PREDICTED: Homo sapiens uncharacterized LOC100287598 (LOC100287598), misc_RNA [XR_133117]	2.83681	2.12795	-1.63451	-0.708862	1.63451	down
A_23_P35456	9644	NM_014631	SH3PXD2A	SH3 and PX domains 2A	Homo sapiens SH3 and PX domains 2A (SH3PXD2A), mRNA [NM_014631]	12.4949	11.6994	-1.73574	-0.795547	1.73574	down
A_24_P484965	401014	XM_005263847	TEX41	testis expressed 41 (non-protein coding)	testis expressed 41 (non-protein coding) [Source:HGNC Symbol;Acc:HGNC:48667] [ENST00000423031]	3.30908	2.57197	-1.66684	-0.737112	1.66684	down
A_21_P0010723	57234	NR_111950	LINC00869	long intergenic non-protein coding RNA 869	Homo sapiens long intergenic non-protein coding RNA 869 (LINC00869), transcript variant 6, long non-coding RNA [NR_111950]	3.69964	5.00734	2.47547	1.3077	2.47547	up
A_33_P3241591	100131864	AK094219	LOC100131864	uncharacterized LOC100131864	Homo sapiens cDNA FLJ36900 fis, clone BRACE2001954. [AK094219]	4.58636	5.84034	2.38498	1.25398	2.38498	up
A_22_P00018708	101927913	XR_241962	LOC101927913	uncharacterized LOC101927913	PREDICTED: Homo sapiens uncharacterized LOC101927913 (LOC101927913), ncRNA [XR_241962]	5.48876	2.24173	-9.49411	-3.24703	9.49411	down
A_22_P00017996			lnc-ZNF131-2	lnc-ZNF131-2:2	ALU2_HUMAN (P39189) Alu subfamily SB sequence contamination warning entry, partial (11%) [THC2534181]	10.3471	9.62675	-1.64761	-0.720373	1.64761	down
A_22_P00008957					CM4-HT0652-150400-143-f10 HT0652 Homo sapiens cDNA, mRNA sequence [BE182902]	4.97196	3.7495	-2.33344	-1.22246	2.33344	down
A_33_P3357999	151647	NM_182522	FAM19A4	family with sequence similarity 19 (chemokine (C-C motif)-like), member A4	Homo sapiens family with sequence similarity 19 (chemokine (C-C motif)-like), member A4 (FAM19A4), transcript variant 1, mRNA [NM_182522]	2.47134	3.48866	2.02415	1.01732	2.02415	up
A_33_P3338724	94059	NM_198988	LENG9	leukocyte receptor cluster (LRC) member 9	Homo sapiens leukocyte receptor cluster (LRC) member 9 (LENG9), transcript variant 1, mRNA [NM_198988]	9.43973	10.2452	1.74773	0.805485	1.74773	up
A_21_P0010539			XLOC_l2_000324		BROAD Institute lincRNA (XLOC_l2_000324), lincRNA [TCONS_l2_00000436]	3.29123	2.6921	-1.5148	-0.599126	1.5148	down
A_22_P00020274	102723920		LOC102723920	uncharacterized LOC102723920		3.5028	4.72071	2.3261	1.21791	2.3261	up
A_33_P3243394	7871	AK124200	SLMAP	sarcolemma associated protein	sarcolemma associated protein [Source:HGNC Symbol;Acc:HGNC:16643] [ENST00000383718]	8.53695	7.67943	-1.81193	-0.857524	1.81193	down
A_33_P3229552	57622	NM_020862	LRFN1	leucine rich repeat and fibronectin type III domain containing 1	Homo sapiens leucine rich repeat and fibronectin type III domain containing 1 (LRFN1), mRNA [NM_020862]	2.50653	3.73905	2.34977	1.23252	2.34977	up
A_33_P3340718	7403	NM_001291415	KDM6A	lysine (K)-specific demethylase 6A	Homo sapiens lysine (K)-specific demethylase 6A (KDM6A), transcript variant 1, mRNA [NM_001291415]	9.41488	8.75955	-1.57497	-0.655323	1.57497	down
A_33_P6805502	388387	NR_027254	LINC00671	long intergenic non-protein coding RNA 671	Homo sapiens long intergenic non-protein coding RNA 671 (LINC00671), long non-coding RNA [NR_027254]	4.59827	3.99425	-1.51995	-0.604021	1.51995	down
A_33_P3289825		AK125674			Homo sapiens cDNA FLJ43686 fis, clone TBAES2001751. [AK125674]	4.53166	3.00429	-2.88259	-1.52737	2.88259	down
A_33_P3256957		BC040680			Homo sapiens cDNA clone IMAGE:4817893. [BC040680]	5.1473	4.3598	-1.72608	-0.787497	1.72608	down
A_21_P0009511	102723363	XR_424076	LOC102723363	uncharacterized LOC102723363	PREDICTED: Homo sapiens uncharacterized LOC102723363 (LOC102723363), transcript variant X1, ncRNA [XR_424076]	3.3104	2.00814	-2.46614	-1.30226	2.46614	down
A_21_P0009452			lnc-NDUFV2-1	lnc-NDUFV2-1:3	LNCipedia lincRNA (lnc-NDUFV2-1), lincRNA [lnc-NDUFV2-1:3]	3.1861	4.22487	2.05447	1.03876	2.05447	up
A_33_P3389689	64175	NM_022356	P3H1	prolyl 3-hydroxylase 1	Homo sapiens prolyl 3-hydroxylase 1 (P3H1), transcript variant 1, mRNA [NM_022356]	4.92782	5.55035	1.53958	0.622534	1.53958	up
A_21_P0009920					ALU7_HUMAN (P39194) Alu subfamily SQ sequence contamination warning entry, partial (12%) [THC2624362]	2.15834	4.36837	4.62687	2.21004	4.62687	up
A_33_P3365995	375449	NM_001290226	MAST4	microtubule associated serine/threonine kinase family member 4	Homo sapiens microtubule associated serine/threonine kinase family member 4 (MAST4), transcript variant 4, mRNA [NM_001290226]	2.90901	4.13993	2.34718	1.23093	2.34718	up
A_22_P00000644						4.90975	3.99037	-1.89131	-0.919383	1.89131	down
A_23_P24457	57689	NM_020929	LRRC4C	leucine rich repeat containing 4C	Homo sapiens leucine rich repeat containing 4C (LRRC4C), transcript variant 1, mRNA [NM_020929]	2.91913	2.1715	-1.67903	-0.747631	1.67903	down
A_33_P3415191	5205	NM_005603	ATP8B1	ATPase, aminophospholipid transporter, class I, type 8B, member 1	Homo sapiens ATPase, aminophospholipid transporter, class I, type 8B, member 1 (ATP8B1), mRNA [NM_005603]	7.65815	8.69584	2.05295	1.0377	2.05295	up
A_21_P0007028			lnc-CPXM2-1	lnc-CPXM2-1:2	LNCipedia lincRNA (lnc-CPXM2-1), lincRNA [lnc-CPXM2-1:2]	5.18727	3.65743	-2.88755	-1.52984	2.88755	down
A_21_P0014604		AK022008	lnc-ADAM30-1	lnc-ADAM30-1:1	Homo sapiens cDNA FLJ11946 fis, clone HEMBB1000709. [AK022008]	9.20503	8.41333	-1.73111	-0.791694	1.73111	down
A_22_P00008392			lnc-JMJD7-PLA2G4B-2	lnc-JMJD7-PLA2G4B-2:1	LNCipedia lincRNA (lnc-JMJD7-PLA2G4B-2), lincRNA [lnc-JMJD7-PLA2G4B-2:1]	4.48711	5.42673	1.91803	0.939628	1.91803	up
A_33_P3272442	100129195	NR_103455	ZSCAN16-AS1	ZSCAN16 antisense RNA 1	Homo sapiens ZSCAN16 antisense RNA 1 (ZSCAN16-AS1), transcript variant 1, long non-coding RNA [NR_103455]	8.22584	7.31841	-1.8757	-0.907426	1.8757	down
A_23_P344125	145501	NM_199296	ISM2	isthmin 2	Homo sapiens isthmin 2 (ISM2), transcript variant 1, mRNA [NM_199296]	4.35185	5.11326	1.69516	0.761418	1.69516	up
A_32_P222460	100130700	NR_034018	LOC100130700	uncharacterized LOC100130700	Homo sapiens uncharacterized LOC100130700 (LOC100130700), transcript variant 1, long non-coding RNA [NR_034018]	4.24718	3.41626	-1.77882	-0.83092	1.77882	down
A_21_P0002956			lnc-KLHL18-1	lnc-KLHL18-1:1	LNCipedia lincRNA (lnc-KLHL18-1), lincRNA [lnc-KLHL18-1:1]	6.32668	5.30797	-2.0261	-1.01871	2.0261	down
A_23_P422933	57569	NM_020809	ARHGAP20	Rho GTPase activating protein 20	Homo sapiens Rho GTPase activating protein 20 (ARHGAP20), transcript variant 1, mRNA [NM_020809]	5.05888	5.81679	1.69103	0.757904	1.69103	up
A_23_P112004	23639	NM_012472	LRRC6	leucine rich repeat containing 6	Homo sapiens leucine rich repeat containing 6 (LRRC6), transcript variant 1, mRNA [NM_012472]	3.4487	2.01639	-2.69879	-1.43231	2.69879	down
A_22_P00005400		AL831865			Homo sapiens mRNA; cDNA DKFZp761N2217 (from clone DKFZp761N2217). [AL831865]	7.07037	6.31149	-1.69217	-0.758876	1.69217	down
A_23_P388871	121504	NM_175054	HIST4H4	histone cluster 4, H4	Homo sapiens histone cluster 4, H4 (HIST4H4), mRNA [NM_175054]	3.32557	5.36359	4.10682	2.03802	4.10682	up
A_22_P00008780						3.90188	4.51752	1.53223	0.615637	1.53223	up
A_23_P157136	85477	NM_033128	SCIN	scinderin	Homo sapiens scinderin (SCIN), transcript variant 2, mRNA [NM_033128]	8.56743	7.63773	-1.90488	-0.9297	1.90488	down
A_33_P3228450	5349	NM_001136007	FXYD3	FXYD domain containing ion transport regulator 3	Homo sapiens FXYD domain containing ion transport regulator 3 (FXYD3), transcript variant 3, mRNA [NM_001136007]	5.68381	5.05349	-1.54791	-0.630319	1.54791	down
A_23_P365725	259249	NM_147199	MRGPRX1	MAS-related GPR, member X1	Homo sapiens MAS-related GPR, member X1 (MRGPRX1), mRNA [NM_147199]	2.05715	3.58724	2.88803	1.53009	2.88803	up
A_22_P00006505	100506622	NR_103810	LINC00540	long intergenic non-protein coding RNA 540	Homo sapiens long intergenic non-protein coding RNA 540 (LINC00540), long non-coding RNA [NR_103810]	4.14875	4.75014	1.51718	0.601394	1.51718	up
A_23_P419038	9575	NM_004898	CLOCK	clock circadian regulator	Homo sapiens clock circadian regulator (CLOCK), transcript variant 2, mRNA [NM_004898]	8.22266	7.55372	-1.5899	-0.668935	1.5899	down
A_21_P0000418	767599	NR_003214	SNORD114-21	small nucleolar RNA, C/D box 114-21	Homo sapiens small nucleolar RNA, C/D box 114-21 (SNORD114-21), small nucleolar RNA [NR_003214]	3.49161	2.11467	-2.59718	-1.37695	2.59718	down
A_24_P153820		BC028351			HYDIN, axonemal central pair apparatus protein [Source:HGNC Symbol;Acc:HGNC:19368] [ENST00000288168]	3.75856	4.54172	1.7209	0.783163	1.7209	up
A_23_P109907	286676	NM_175924	ILDR1	immunoglobulin-like domain containing receptor 1	Homo sapiens immunoglobulin-like domain containing receptor 1 (ILDR1), transcript variant 2, mRNA [NM_175924]	16.2086	15.5056	-1.62788	-0.702998	1.62788	down
A_22_P00004219	101929732	XR_429659	LOC101929732	uncharacterized LOC101929732	PREDICTED: Homo sapiens uncharacterized LOC101929732 (LOC101929732), transcript variant X2, ncRNA [XR_429659]	4.65899	3.78193	-1.83662	-0.877055	1.83662	down
A_33_P3296181	414062	NM_001001437	CCL3L3	chemokine (C-C motif) ligand 3-like 3	Homo sapiens chemokine (C-C motif) ligand 3-like 3 (CCL3L3), mRNA [NM_001001437]	3.46991	4.9785	2.84533	1.50859	2.84533	up
A_23_P77980	6521	NM_000342	SLC4A1	solute carrier family 4 (anion exchanger), member 1 (Diego blood group)	Homo sapiens solute carrier family 4 (anion exchanger), member 1 (Diego blood group) (SLC4A1), mRNA [NM_000342]	4.84308	5.63779	1.73472	0.794704	1.73472	up
A_23_P138125	9214	NM_005449	FAIM3	Fas apoptotic inhibitory molecule 3	Homo sapiens Fas apoptotic inhibitory molecule 3 (FAIM3), transcript variant 1, mRNA [NM_005449]	4.70528	5.7959	2.12966	1.09063	2.12966	up
A_33_P3542886	100126780	BU536871	SNAR-G1	small ILF3/NF90-associated RNA G1	AGENCOURT_10224340 NIH_MGC_141 Homo sapiens cDNA clone IMAGE:6565454 5', mRNA sequence [BU536871]	5.54039	7.98072	5.42764	2.44033	5.42764	up
A_22_P00003557	641364	NR_038380	SLC7A11-AS1	SLC7A11 antisense RNA 1	Homo sapiens SLC7A11 antisense RNA 1 (SLC7A11-AS1), long non-coding RNA [NR_038380]	4.51752	5.24856	1.65984	0.731047	1.65984	up
A_24_P33895	467	NM_001040619	ATF3	activating transcription factor 3	Homo sapiens activating transcription factor 3 (ATF3), transcript variant 4, mRNA [NM_001040619]	9.64838	10.399	1.68248	0.750592	1.68248	up
A_21_P0010524			XLOC_l2_000116		BROAD Institute lincRNA (XLOC_l2_000116), lincRNA [TCONS_l2_00000172]	3.20651	2.23595	-1.9596	-0.970556	1.9596	down
A_21_P0005357			lnc-AHR-2	lnc-AHR-2:1	LNCipedia lincRNA (lnc-AHR-2), lincRNA [lnc-AHR-2:1]	4.18222	4.79708	1.53141	0.614858	1.53141	up
A_21_P0008190			lnc-SLITRK1-1	lnc-SLITRK1-1:1	LNCipedia lincRNA (lnc-SLITRK1-1), lincRNA [lnc-SLITRK1-1:1]	3.09238	3.74169	1.56842	0.649314	1.56842	up
A_33_P3217819	9134	NM_057749	CCNE2	cyclin E2	Homo sapiens cyclin E2 (CCNE2), mRNA [NM_057749]	7.29861	6.50606	-1.73214	-0.792553	1.73214	down
A_21_P0004846			lnc-MYLIP-1	lnc-MYLIP-1:1	LNCipedia lincRNA (lnc-MYLIP-1), lincRNA [lnc-MYLIP-1:1]	2.54889	4.22548	3.19672	1.67659	3.19672	up
A_32_P356316	3111	NM_002119	HLA-DOA	major histocompatibility complex, class II, DO alpha	Homo sapiens major histocompatibility complex, class II, DO alpha (HLA-DOA), mRNA [NM_002119]	3.3777	2.10246	-2.42039	-1.27524	2.42039	down
A_22_P00016281			lnc-TMEM123-1	lnc-TMEM123-1:1	LNCipedia lincRNA (lnc-TMEM123-1), lincRNA [lnc-TMEM123-1:1]	5.14751	8.79441	12.5264	3.6469	12.5264	up
A_23_P414273	85027	NM_032947	SMIM3	small integral membrane protein 3	Homo sapiens small integral membrane protein 3 (SMIM3), mRNA [NM_032947]	7.46157	8.81411	2.55362	1.35254	2.55362	up
A_22_P00013974			lnc-RTN4-1	lnc-RTN4-1:1	LNCipedia lincRNA (lnc-RTN4-1), lincRNA [lnc-RTN4-1:1]	3.17028	2.41646	-1.68626	-0.753825	1.68626	down
A_21_P0013093			XLOC_l2_013120		BROAD Institute lincRNA (XLOC_l2_013120), lincRNA [TCONS_l2_00024915]	2.02166	3.15448	2.19287	1.13282	2.19287	up
A_33_P3273285	170958	NR_003699	ZNF525	zinc finger protein 525	Homo sapiens zinc finger protein 525 (ZNF525), non-coding RNA [NR_003699]	8.96607	9.6663	1.62477	0.700232	1.62477	up
A_22_P00011022		AK093256			Homo sapiens cDNA FLJ35937 fis, clone TESTI2011480. [AK093256]	5.03826	4.2108	-1.77456	-0.827463	1.77456	down
A_33_P3218787					Q5JR69_HUMAN (Q5JR69) Ankyrin 3, node of Ranvier (Ankyrin G) (Fragment), partial (19%) [THC2619981]	5.86221	2.00809	-14.4613	-3.85412	14.4613	down
A_22_P00003395	102725059	XR_433694	LOC102725059	uncharacterized LOC102725059	PREDICTED: Homo sapiens uncharacterized LOC102725059 (LOC102725059), transcript variant X2, ncRNA [XR_433694]	8.19192	7.56207	-1.54741	-0.629854	1.54741	down
A_33_P3254579	83895	NM_031957	KRTAP1-5	keratin associated protein 1-5	Homo sapiens keratin associated protein 1-5 (KRTAP1-5), mRNA [NM_031957]	3.91875	4.55993	1.5596	0.64118	1.5596	up
A_21_P0010657						6.86237	6.17652	-1.60865	-0.685849	1.60865	down
A_22_P00009975			lnc-MKKS-3	lnc-MKKS-3:2	LNCipedia lincRNA (lnc-MKKS-3), lincRNA [lnc-MKKS-3:2]	2.14503	3.66672	2.87126	1.52168	2.87126	up
A_22_P00000668			lnc-ACTR6-1	lnc-ACTR6-1:1	LNCipedia lincRNA (lnc-ACTR6-1), lincRNA [lnc-ACTR6-1:1]	4.77562	5.75148	1.96681	0.975857	1.96681	up
A_21_P0006495			lnc-TIMP1-1	lnc-TIMP1-1:1	LNCipedia lincRNA (lnc-TIMP1-1), lincRNA [lnc-TIMP1-1:1]	4.33718	5.82369	2.8021	1.48651	2.8021	up
A_23_P29922	7098	NM_003265	TLR3	toll-like receptor 3	Homo sapiens toll-like receptor 3 (TLR3), mRNA [NM_003265]	2.17539	2.97739	1.74352	0.802001	1.74352	up
A_33_P3312182	254427	NM_153256	PROSER2	proline and serine rich 2	Homo sapiens proline and serine rich 2 (PROSER2), mRNA [NM_153256]	8.7971	9.66586	1.82608	0.868752	1.82608	up
A_21_P0003038			lnc-CHST2-5	lnc-CHST2-5:1	LNCipedia lincRNA (lnc-CHST2-5), lincRNA [lnc-CHST2-5:1]	2.86769	3.52161	1.57344	0.653923	1.57344	up
A_22_P00025351					BX104084 Soares_testis_NHT Homo sapiens cDNA clone IMAGp998N184411, mRNA sequence [BX104084]	2.38404	2.98553	1.51728	0.60149	1.51728	up
A_33_P3249818	729767	NM_001278392	CEACAM18	carcinoembryonic antigen-related cell adhesion molecule 18	Homo sapiens carcinoembryonic antigen-related cell adhesion molecule 18 (CEACAM18), mRNA [NM_001278392]	2.45776	3.27025	1.75625	0.812497	1.75625	up
A_23_P156667	5514	NM_002714	PPP1R10	protein phosphatase 1, regulatory subunit 10	Homo sapiens protein phosphatase 1, regulatory subunit 10 (PPP1R10), transcript variant 1, mRNA [NM_002714]	10.6416	9.89306	-1.68012	-0.748568	1.68012	down
A_19_P00318107			XLOC_l2_015561		BROAD Institute lincRNA (XLOC_l2_015561), lincRNA [TCONS_l2_00030259]	3.8083	4.60349	1.7353	0.795187	1.7353	up
A_22_P00010185						2.65272	3.92888	2.42192	1.27615	2.42192	up
A_22_P00007565			lnc-HBXIP-1	lnc-HBXIP-1:1	LNCipedia lincRNA (lnc-HBXIP-1), lincRNA [lnc-HBXIP-1:1]	4.38914	4.99169	1.5184	0.602551	1.5184	up
A_21_P0003434			lnc-CCDC111-1	lnc-CCDC111-1:1	LNCipedia lincRNA (lnc-CCDC111-1), lincRNA [lnc-CCDC111-1:1]	3.05049	2.0631	-1.98259	-0.98739	1.98259	down
A_23_P66637	6442	NM_000023	SGCA	sarcoglycan, alpha (50kDa dystrophin-associated glycoprotein)	Homo sapiens sarcoglycan, alpha (50kDa dystrophin-associated glycoprotein) (SGCA), transcript variant 1, mRNA [NM_000023]	8.52525	7.38396	-2.2058	-1.1413	2.2058	down
A_22_P00006995	102724384	XR_425661	LOC102724384	uncharacterized LOC102724384	PREDICTED: Homo sapiens uncharacterized LOC102724384 (LOC102724384), ncRNA [XR_425661]	6.39663	5.80901	-1.50277	-0.587622	1.50277	down
A_33_P3398096	131368	NM_175056	ZPLD1	zona pellucida-like domain containing 1	Homo sapiens zona pellucida-like domain containing 1 (ZPLD1), mRNA [NM_175056]	3.39715	2.00767	-2.61983	-1.38948	2.61983	down
A_33_P3244096	8573		CASK	calcium/calmodulin-dependent serine protein kinase (MAGUK family)	calcium/calmodulin-dependent serine protein kinase (MAGUK family) [Source:HGNC Symbol;Acc:HGNC:1497] [ENST00000378154]	3.72627	2.00676	-3.29324	-1.71951	3.29324	down
A_22_P00013527	348021	NR_026852	LINC00442	long intergenic non-protein coding RNA 442	Homo sapiens long intergenic non-protein coding RNA 442 (LINC00442), long non-coding RNA [NR_026852]	2.99216	2.00583	-1.98114	-0.98633	1.98114	down
A_22_P00025586	101928017	NR_110078	UBXN10-AS1	UBXN10 antisense RNA 1	Homo sapiens UBXN10 antisense RNA 1 (UBXN10-AS1), long non-coding RNA [NR_110078]	4.05107	2.7126	-2.52883	-1.33847	2.52883	down
A_33_P3339624	340204	NM_001010886	CLPSL1	colipase-like 1	Homo sapiens colipase-like 1 (CLPSL1), mRNA [NM_001010886]	4.13742	3.42117	-1.6429	-0.716248	1.6429	down
A_33_P3323218	79800	NM_024744	CARF	calcium responsive transcription factor	Homo sapiens calcium responsive transcription factor (CARF), transcript variant 2, mRNA [NM_024744]	6.40282	5.35492	-2.06751	-1.0479	2.06751	down
A_33_P3386770		XM_005276024	lnc-MAPK15-3	lnc-MAPK15-3:3	PREDICTED: Homo sapiens putative IQ motif and ankyrin repeat domain-containing protein LOC642574-like (LOC101928220), mRNA [XM_005276024]	7.57422	5.21115	-5.14464	-2.36307	5.14464	down
A_32_P334325	23504	NM_015347	RIMBP2	RIMS binding protein 2	Homo sapiens RIMS binding protein 2 (RIMBP2), mRNA [NM_015347]	6.13898	5.04739	-2.13108	-1.09158	2.13108	down
A_33_P3367341					HSU67319 Lice2 beta cysteine protease {Homo sapiens} (exp=-1; wgp=0; cg=0), partial (37%) [THC2740828]	2.03812	2.77366	1.66502	0.735536	1.66502	up
A_33_P3307267	7450	BC022258	VWF	von Willebrand factor	von Willebrand factor [Source:HGNC Symbol;Acc:HGNC:12726] [ENST00000321023]	2.04807	4.68427	6.21692	2.6362	6.21692	up
A_22_P00005439			lnc-DUOXA1-2	lnc-DUOXA1-2:1	LNCipedia lincRNA (lnc-DUOXA1-2), lincRNA [lnc-DUOXA1-2:1]	2.07581	2.79771	1.64936	0.721903	1.64936	up
A_23_P386478	79931	NM_024873	TNIP3	TNFAIP3 interacting protein 3	Homo sapiens TNFAIP3 interacting protein 3 (TNIP3), transcript variant 1, mRNA [NM_024873]	2.10306	3.46771	2.57513	1.36465	2.57513	up
A_24_P229536	388815	NR_111005	MIR99AHG	mir-99a-let-7c cluster host gene (non-protein coding)	Homo sapiens mir-99a-let-7c cluster host gene (non-protein coding) (MIR99AHG), transcript variant 4, long non-coding RNA [NR_111005]	5.55585	3.92553	-3.09583	-1.63033	3.09583	down
A_21_P0012081					MIR4435-1 host gene (non-protein coding) [Source:HGNC Symbol;Acc:HGNC:35163] [ENST00000439494]	6.75641	7.76507	2.01203	1.00865	2.01203	up
A_23_P38952	125981	NM_133492	ACER1	alkaline ceramidase 1	Homo sapiens alkaline ceramidase 1 (ACER1), mRNA [NM_133492]	4.00815	5.08191	2.10492	1.07376	2.10492	up
A_23_P16354	84911	NM_032825	ZNF382	zinc finger protein 382	Homo sapiens zinc finger protein 382 (ZNF382), transcript variant 1, mRNA [NM_032825]	2.96037	3.92244	1.94811	0.962073	1.94811	up
A_33_P3703637			lnc-ZNF717-1	lnc-ZNF717-1:1	Homo sapiens cDNA FLJ38336 fis, clone FCBBF3026678. [AK095655]	5.92711	5.26683	-1.58039	-0.660284	1.58039	down
A_21_P0011074			XLOC_l2_003253		BROAD Institute lincRNA (XLOC_l2_003253), lincRNA [TCONS_l2_00006048]	7.15396	6.29751	-1.81058	-0.856451	1.81058	down
A_22_P00006338			lnc-FANCI-3	lnc-FANCI-3:1	LNCipedia lincRNA (lnc-FANCI-3), lincRNA [lnc-FANCI-3:1]	5.60346	2.19426	-10.6236	-3.4092	10.6236	down
A_22_P00004263			lnc-CMTM3-1	lnc-CMTM3-1:1	LNCipedia lincRNA (lnc-CMTM3-1), lincRNA [lnc-CMTM3-1:1]	5.33632	6.79165	2.74218	1.45533	2.74218	up
A_21_P0007031			lnc-C10orf90-2	lnc-C10orf90-2:1	LNCipedia lincRNA (lnc-C10orf90-2), lincRNA [lnc-C10orf90-2:1]	4.94564	3.79495	-2.22021	-1.15069	2.22021	down
A_23_P126089	6702	NR_003062	SPRR2C	small proline-rich protein 2C (pseudogene)	Homo sapiens small proline-rich protein 2C (pseudogene) (SPRR2C), non-coding RNA [NR_003062]	6.2907	7.14269	1.80499	0.851991	1.80499	up
A_33_P3233250	645922	NM_001045479	S100A7L2	S100 calcium binding protein A7-like 2	Homo sapiens S100 calcium binding protein A7-like 2 (S100A7L2), mRNA [NM_001045479]	2.56548	4.03883	2.77665	1.47335	2.77665	up
A_33_P3741059		AL832882			Homo sapiens mRNA; cDNA DKFZp667K053 (from clone DKFZp667K053). [AL832882]	5.81764	5.14239	-1.59687	-0.67525	1.59687	down
A_33_P3723448	419	NM_001130017	ART3	ADP-ribosyltransferase 3	Homo sapiens ADP-ribosyltransferase 3 (ART3), transcript variant 3, mRNA [NM_001130017]	2.12584	2.84178	1.64255	0.71594	1.64255	up
A_22_P00019004					6551049H1 BRAFNON02 Homo sapiens cDNA clone 6551049 5', mRNA sequence [BU584707]	2.11364	3.13204	2.02566	1.01839	2.02566	up
A_23_P11103	9210	NM_005448	BMP15	bone morphogenetic protein 15	Homo sapiens bone morphogenetic protein 15 (BMP15), mRNA [NM_005448]	3.68999	2.43565	-2.38558	-1.25434	2.38558	down
A_33_P3222380	113146	NM_138420	AHNAK2	AHNAK nucleoprotein 2	Homo sapiens AHNAK nucleoprotein 2 (AHNAK2), mRNA [NM_138420]	9.71928	10.7646	2.06389	1.04536	2.06389	up
A_21_P0010580			XLOC_l2_000657		BROAD Institute lincRNA (XLOC_l2_000657), lincRNA [TCONS_l2_00000881]	4.37383	3.31106	-2.08895	-1.06278	2.08895	down
A_23_P109322	5121	NM_006198	PCP4	Purkinje cell protein 4	Homo sapiens Purkinje cell protein 4 (PCP4), mRNA [NM_006198]	10.4566	9.64866	-1.7507	-0.807932	1.7507	down
A_33_P3291614	100133039	AK058041	LOC100133039	uncharacterized LOC100133039	Homo sapiens cDNA FLJ25312 fis, clone SYN01070. [AK058041]	4.8324	5.60458	1.70786	0.772186	1.70786	up
A_33_P3374718	220906	NR_033805	WAC-AS1	WAC antisense RNA 1 (head to head)	Homo sapiens WAC antisense RNA 1 (head to head) (WAC-AS1), long non-coding RNA [NR_033805]	4.03006	3.09681	-1.90958	-0.933257	1.90958	down
A_21_P0001009						3.7473	4.38182	1.55242	0.634517	1.55242	up
A_23_P251937	80315	NM_030627	CPEB4	cytoplasmic polyadenylation element binding protein 4	Homo sapiens cytoplasmic polyadenylation element binding protein 4 (CPEB4), mRNA [NM_030627]	10.2389	9.60247	-1.55443	-0.636386	1.55443	down
A_33_P3313417	115703	AY044864	ARHGAP33	Rho GTPase activating protein 33	Rho GTPase activating protein 33 [Source:HGNC Symbol;Acc:HGNC:23085] [ENST00000221905]	3.58073	4.30414	1.65108	0.723411	1.65108	up
A_33_P3221578	401478	XR_171754	FLJ45872	FLJ45872 protein	PREDICTED: Homo sapiens FLJ45872 protein (FLJ45872), misc_RNA [XR_171754]	2.04723	4.95705	7.51524	2.90982	7.51524	up
A_33_P3398722		BC030136			Homo sapiens PR domain containing 5, mRNA (cDNA clone IMAGE:4137157), partial cds. [BC030136]	5.01707	3.60262	-2.66558	-1.41445	2.66558	down
A_22_P00000410		XR_111805				4.77902	5.3784	1.51507	0.599388	1.51507	up
A_21_P0006942			lnc-GPR123-1	lnc-GPR123-1:1	LNCipedia lincRNA (lnc-GPR123-1), lincRNA [lnc-GPR123-1:1]	5.13709	5.97263	1.78452	0.835534	1.78452	up
A_22_P00014830		BC031326	lnc-SLC44A5-2	lnc-SLC44A5-2:1	Homo sapiens cDNA clone IMAGE:5285971. [BC031326]	3.92181	4.79297	1.82913	0.871159	1.82913	up
A_23_P316487	94239	NM_138635	H2AFV	H2A histone family, member V	Homo sapiens H2A histone family, member V (H2AFV), transcript variant 2, mRNA [NM_138635]	7.2513	5.84744	-2.64609	-1.40386	2.64609	down
A_22_P00001989			lnc-BCL3-1	lnc-BCL3-1:2	LNCipedia lincRNA (lnc-BCL3-1), lincRNA [lnc-BCL3-1:2]	2.11361	4.21007	4.27659	2.09646	4.27659	up
A_33_P3707547	541467	BC045815	LOC541467	uncharacterized LOC541467	Homo sapiens hypothetical LOC541467, mRNA (cDNA clone IMAGE:4830703), partial cds. [BC045815]	3.58856	2.79222	-1.73669	-0.796342	1.73669	down
A_33_P3217283	101927250	XR_243443	LOC101927250	uncharacterized LOC101927250	PREDICTED: Homo sapiens uncharacterized LOC101927250 (LOC101927250), ncRNA [XR_243443]	2.12147	3.12352	2.00286	1.00206	2.00286	up
A_21_P0013281			XLOC_l2_013730		BROAD Institute lincRNA (XLOC_l2_013730), lincRNA [TCONS_l2_00026398]	2.99306	2.10314	-1.85307	-0.889915	1.85307	down
A_33_P3280709						5.49147	6.37632	1.84657	0.884845	1.84657	up
A_22_P00005097			lnc-DHCR24-1	lnc-DHCR24-1:1	LNCipedia lincRNA (lnc-DHCR24-1), lincRNA [lnc-DHCR24-1:1]	2.63679	3.41775	1.71828	0.780961	1.71828	up
A_22_P00008800			lnc-KIRREL-1	lnc-KIRREL-1:1	Q96P30_HUMAN (Q96P30) SH2 domain-containing phosphatase anchor protein 2b (Fc receptor-like protein 3) (FCRH3), partial (15%) [THC2658730]	3.00544	5.37993	5.18553	2.37449	5.18553	up
A_23_P146111	79815	NM_024759	NIPAL2	NIPA-like domain containing 2	Homo sapiens NIPA-like domain containing 2 (NIPAL2), mRNA [NM_024759]	6.559	3.80996	-6.72269	-2.74904	6.72269	down
A_33_P3245238	6819	NM_176825	SULT1C2	sulfotransferase family, cytosolic, 1C, member 2	Homo sapiens sulfotransferase family, cytosolic, 1C, member 2 (SULT1C2), transcript variant 2, mRNA [NM_176825]	2.43855	4.26762	3.55307	1.82907	3.55307	up
A_33_P3356811	353135	NM_178353	LCE1E	late cornified envelope 1E	Homo sapiens late cornified envelope 1E (LCE1E), mRNA [NM_178353]	6.67548	7.35745	1.60433	0.681968	1.60433	up
A_21_P0007895	54621		VSIG10	V-set and immunoglobulin domain containing 10	V-set and immunoglobulin domain containing 10 [Source:HGNC Symbol;Acc:HGNC:26078] [ENST00000539956]	6.5819	7.31021	1.6567	0.72831	1.6567	up
A_21_P0009975			lnc-MOCS3-3	lnc-MOCS3-3:1	LNCipedia lincRNA (lnc-MOCS3-3), lincRNA [lnc-MOCS3-3:1]	2.56685	4.67914	4.32378	2.11229	4.32378	up
A_33_P3209254	647190	NR_046241	RPS16P5	ribosomal protein S16 pseudogene 5	Homo sapiens ribosomal protein S16 pseudogene 5 (RPS16P5), non-coding RNA [NR_046241]	4.63168	5.82932	2.29364	1.19764	2.29364	up
A_33_P3413989	710	NM_000062	SERPING1	serpin peptidase inhibitor, clade G (C1 inhibitor), member 1	Homo sapiens serpin peptidase inhibitor, clade G (C1 inhibitor), member 1 (SERPING1), transcript variant 1, mRNA [NM_000062]	2.38201	3.46808	2.12296	1.08607	2.12296	up
A_33_P3421978	643226	NM_001080516	GRXCR2	glutaredoxin, cysteine rich 2	Homo sapiens glutaredoxin, cysteine rich 2 (GRXCR2), mRNA [NM_001080516]	6.19088	6.86158	1.59184	0.670696	1.59184	up
A_22_P00013582			lnc-RP11-467M13.1.1-3	lnc-RP11-467M13.1.1-3:1	602133560F1 NIH_MGC_81 Homo sapiens cDNA clone IMAGE:4288575 5', mRNA sequence [BF575575]	3.14206	2.30183	-1.79033	-0.840229	1.79033	down
A_23_P302018	7294	NM_003328	TXK	TXK tyrosine kinase	Homo sapiens TXK tyrosine kinase (TXK), mRNA [NM_003328]	4.04539	3.4045	-1.55929	-0.640892	1.55929	down
A_33_P3781228	101927559	NR_125739	CEBPB-AS1	CEBPB antisense RNA 1	Homo sapiens CEBPB antisense RNA 1 (CEBPB-AS1), long non-coding RNA [NR_125739]	6.91679	6.17953	-1.667	-0.737256	1.667	down
A_23_P114947	5997	NM_002923	RGS2	regulator of G-protein signaling 2	Homo sapiens regulator of G-protein signaling 2 (RGS2), mRNA [NM_002923]	15.3094	14.6673	-1.56061	-0.642107	1.56061	down
A_33_P3215347	100996662	XR_246623	LOC100996662	uncharacterized LOC100996662	PREDICTED: Homo sapiens uncharacterized LOC100996662 (LOC100996662), transcript variant X3, ncRNA [XR_246623]	4.24305	2.53803	-3.26033	-1.70502	3.26033	down
A_23_P54488	23205	NM_015162	ACSBG1	acyl-CoA synthetase bubblegum family member 1	Homo sapiens acyl-CoA synthetase bubblegum family member 1 (ACSBG1), transcript variant 1, mRNA [NM_015162]	4.31582	5.19488	1.83918	0.879061	1.83918	up
A_23_P502590	3809	NM_012314	KIR2DS4	killer cell immunoglobulin-like receptor, two domains, short cytoplasmic tail, 4	Homo sapiens killer cell immunoglobulin-like receptor, two domains, short cytoplasmic tail, 4 (KIR2DS4), transcript variant 1, mRNA [NM_012314]	2.07616	3.02946	1.93629	0.953292	1.93629	up
A_23_P121926	6414	NM_005410	SEPP1	selenoprotein P, plasma, 1	Homo sapiens selenoprotein P, plasma, 1 (SEPP1), transcript variant 1, mRNA [NM_005410]	11.2891	10.2599	-2.04079	-1.02913	2.04079	down
A_21_P0005388			lnc-ZNF727-2	lnc-ZNF727-2:1	LNCipedia lincRNA (lnc-ZNF727-2), lincRNA [lnc-ZNF727-2:1]	3.4172	2.00083	-2.66913	-1.41637	2.66913	down
A_21_P0006040			lnc-ACTL7A-1	lnc-ACTL7A-1:1	LNCipedia lincRNA (lnc-ACTL7A-1), lincRNA [lnc-ACTL7A-1:1]	2.0129	2.66726	1.57392	0.654361	1.57392	up
A_21_P0008897	283867		LINC00922	long intergenic non-protein coding RNA 922	long intergenic non-protein coding RNA 922 [Source:HGNC Symbol;Acc:HGNC:27545] [ENST00000564041]	2.01404	3.37648	2.57118	1.36243	2.57118	up
A_23_P253321	5368	NM_006228	PNOC	prepronociceptin	Homo sapiens prepronociceptin (PNOC), transcript variant 1, mRNA [NM_006228]	2.78534	3.52133	1.66554	0.735994	1.66554	up
A_33_P3242873	51660	NM_001270879	MPC1	mitochondrial pyruvate carrier 1	Homo sapiens mitochondrial pyruvate carrier 1 (MPC1), transcript variant 2, mRNA [NM_001270879]	9.60847	8.84755	-1.69458	-0.760924	1.69458	down
A_22_P00002486			lnc-C16orf13-3	lnc-C16orf13-3:1	LNCipedia lincRNA (lnc-C16orf13-3), lincRNA [lnc-C16orf13-3:1]	7.11465	7.71024	1.51109	0.595588	1.51109	up
A_22_P00002540		GR564636	lnc-C17orf62-1	lnc-C17orf62-1:1	293T_111 SVA 5' RACE from 293T cell line Homo sapiens cDNA, mRNA sequence [GR564636]	13.3936	14.312	1.89007	0.918442	1.89007	up
A_24_P24371		AJ294733			immunoglobulin heavy constant gamma 4 (G4m marker) [Source:HGNC Symbol;Acc:HGNC:5528] [ENST00000390543]	3.97296	2.25429	-3.29134	-1.71867	3.29134	down
A_22_P00013349	100507420	NR_121620	LOC100507420	uncharacterized LOC100507420	Homo sapiens uncharacterized LOC100507420 (LOC100507420), transcript variant 1, long non-coding RNA [NR_121620]	2.06308	4.19098	4.37081	2.1279	4.37081	up
A_32_P305888	79628	NM_024577	SH3TC2	SH3 domain and tetratricopeptide repeats 2	Homo sapiens SH3 domain and tetratricopeptide repeats 2 (SH3TC2), mRNA [NM_024577]	3.27608	4.86762	3.01371	1.59154	3.01371	up
A_23_P143247	128553	NM_173485	TSHZ2	teashirt zinc finger homeobox 2	Homo sapiens teashirt zinc finger homeobox 2 (TSHZ2), transcript variant 1, mRNA [NM_173485]	10.5087	9.88845	-1.53716	-0.620265	1.53716	down
A_22_P00010404		BC037534	lnc-MYO1D-1	lnc-MYO1D-1:1	Homo sapiens cDNA clone IMAGE:5273098. [BC037534]	5.01173	4.25416	-1.69064	-0.757567	1.69064	down
A_22_P00011672	100131814	NR_026805	LINC00271	long intergenic non-protein coding RNA 271	Homo sapiens long intergenic non-protein coding RNA 271 (LINC00271), long non-coding RNA [NR_026805]	3.54509	2.94375	-1.51713	-0.601341	1.51713	down
A_21_P0004802			lnc-PDE10A-1	lnc-PDE10A-1:2	LNCipedia lincRNA (lnc-PDE10A-1), lincRNA [lnc-PDE10A-1:2]	4.24941	3.15789	-2.13097	-1.09151	2.13097	down
A_22_P00003958			lnc-CHAF1B-3	lnc-CHAF1B-3:1	LNCipedia lincRNA (lnc-CHAF1B-3), lincRNA [lnc-CHAF1B-3:1]	6.21146	4.90732	-2.46935	-1.30413	2.46935	down
A_22_P00009834						3.86412	3.17388	-1.61356	-0.690247	1.61356	down
A_33_P3238074	54471	NM_019008	MIEF1	mitochondrial elongation factor 1	Homo sapiens mitochondrial elongation factor 1 (MIEF1), mRNA [NM_019008]	9.59913	12.4583	7.25615	2.8592	7.25615	up
A_33_P3253975	38	NM_000019	ACAT1	acetyl-CoA acetyltransferase 1	Homo sapiens acetyl-CoA acetyltransferase 1 (ACAT1), mRNA [NM_000019]	12.6445	11.8868	-1.69077	-0.757678	1.69077	down
A_22_P00009616	100507554	XR_425526	LOC100507554	uncharacterized LOC100507554	PREDICTED: Homo sapiens uncharacterized LOC100507554 (LOC100507554), transcript variant X3, ncRNA [XR_425526]	3.82199	3.09718	-1.65267	-0.724802	1.65267	down
A_21_P0007238			lnc-TSKU-2	lnc-TSKU-2:2	LNCipedia lincRNA (lnc-TSKU-2), lincRNA [lnc-TSKU-2:2]	9.1067	8.46421	-1.56102	-0.642492	1.56102	down
A_22_P00003314			lnc-CAPRIN2-2	lnc-CAPRIN2-2:2	ALU1_HUMAN (P39188) Alu subfamily J sequence contamination warning entry, partial (15%) [THC2742404]	5.65032	6.63809	1.98312	0.987769	1.98312	up
A_21_P0009207			lnc-C17orf97-8	lnc-C17orf97-8:1	LNCipedia lincRNA (lnc-C17orf97-8), lincRNA [lnc-C17orf97-8:1]	6.46737	3.89372	-5.95317	-2.57366	5.95317	down
A_22_P00006482			lnc-FGD3-1	lnc-FGD3-1:1	HY016443 RIKEN full-length enriched human cDNA library, testis Homo sapiens cDNA clone H04D056D06, mRNA sequence [HY016443]	5.48035	2.30945	-9.00608	-3.1709	9.00608	down
A_22_P00016569		DA380299	lnc-TNFRSF17-2	lnc-TNFRSF17-2:1	DA380299 BRTHA2 Homo sapiens cDNA clone BRTHA2013452 5', mRNA sequence [DA380299]	2.46092	4.14875	3.22172	1.68783	3.22172	up
A_33_P3712341	6387	NM_001033886	CXCL12	chemokine (C-X-C motif) ligand 12	Homo sapiens chemokine (C-X-C motif) ligand 12 (CXCL12), transcript variant 3, mRNA [NM_001033886]	5.38138	6.65946	2.42516	1.27808	2.42516	up
A_23_P153390	339390	NM_198492	CLEC4G	C-type lectin domain family 4, member G	Homo sapiens C-type lectin domain family 4, member G (CLEC4G), transcript variant 1, mRNA [NM_198492]	4.85305	4.10961	-1.67416	-0.743437	1.67416	down
A_22_P00019507	101927508	XR_243453	LOC101927508	uncharacterized LOC101927508	PREDICTED: Homo sapiens uncharacterized LOC101927508 (LOC101927508), ncRNA [XR_243453]	2.9084	2.18679	-1.64901	-0.721604	1.64901	down
A_33_P3323929	399819	AK097855	FLJ40536	FLJ40536 protein	Homo sapiens cDNA FLJ40536 fis, clone TESTI2047930. [AK097855]	5.50026	4.44932	-2.07188	-1.05094	2.07188	down
A_33_P3306684					GB	2.13615	3.20689	2.10051	1.07074	2.10051	up
A_33_P3285275	783		CACNB2	calcium channel, voltage-dependent, beta 2 subunit	calcium channel, voltage-dependent, beta 2 subunit [Source:HGNC Symbol;Acc:HGNC:1402] [ENST00000498816]	5.37074	4.02243	-2.54613	-1.34831	2.54613	down
A_33_P3395442		AK056500	lnc-VAMP1-1	lnc-VAMP1-1:3	Homo sapiens cDNA FLJ31938 fis, clone NT2RP7006539. [AK056500]	5.184	5.98577	1.74325	0.801775	1.74325	up
A_33_P3412752	100128607	AK127186	LOC100128607	uncharacterized LOC100128607	Homo sapiens cDNA FLJ45251 fis, clone BRHIP2009177. [AK127186]	3.0302	2.00674	-2.03278	-1.02346	2.03278	down
A_33_P3272849	138307	XM_006716953	LCN8	lipocalin 8	lipocalin 8 [Source:HGNC Symbol;Acc:HGNC:27038] [ENST00000479767]	4.43941	5.14523	1.63107	0.705819	1.63107	up
A_21_P0012629					ribosomal protein S14 pseudogene 7 [Source:HGNC Symbol;Acc:HGNC:36961] [ENST00000473701]	2.01134	2.7203	1.63463	0.708961	1.63463	up
A_21_P0002350			lnc-SMARCAL1-3	lnc-SMARCAL1-3:2	LNCipedia lincRNA (lnc-SMARCAL1-3), lincRNA [lnc-SMARCAL1-3:2]	2.08671	2.9325	1.79724	0.845784	1.79724	up
A_22_P00016425		BC050301	lnc-TMEM30B-1	lnc-TMEM30B-1:3	O60448_HUMAN (O60448) Neuronal thread protein AD7c-NTP, partial (9%) [THC2523241]	2.91699	4.34404	2.68896	1.42705	2.68896	up
A_33_P3651994	1161	AK022657	ERCC8	excision repair cross-complementation group 8	Homo sapiens cDNA FLJ12595 fis, clone NT2RM4001344. [AK022657]	11.0924	10.3179	-1.71062	-0.774518	1.71062	down
A_23_P202837	595	NM_053056	CCND1	cyclin D1	Homo sapiens cyclin D1 (CCND1), mRNA [NM_053056]	9.30948	10.2819	1.9621	0.9724	1.9621	up
A_23_P103349	10896	NM_022375	OCLM	oculomedin	Homo sapiens oculomedin (OCLM), mRNA [NM_022375]	2.13473	3.94796	3.5143	1.81324	3.5143	up
A_33_P8056745	90634	AL832677	N4BP2L1	NEDD4 binding protein 2-like 1	Homo sapiens mRNA; cDNA DKFZp313I0517 (from clone DKFZp313I0517) [AL832677]	2.13871	3.97048	3.55973	1.83177	3.55973	up
A_33_P3258265	10500	NM_030913	SEMA6C	sema domain, transmembrane domain (TM), and cytoplasmic domain, (semaphorin) 6C	Homo sapiens sema domain, transmembrane domain (TM), and cytoplasmic domain, (semaphorin) 6C (SEMA6C), transcript variant 2, mRNA [NM_030913]	6.78701	7.45414	1.58791	0.667133	1.58791	up
A_23_P203558	3043	NM_000518	HBB	hemoglobin, beta	Homo sapiens hemoglobin, beta (HBB), mRNA [NM_000518]	8.91885	8.3264	-1.5078	-0.592449	1.5078	down
A_33_P3412767	84144	NM_032184	SYDE2	synapse defective 1, Rho GTPase, homolog 2 (C. elegans)	Homo sapiens synapse defective 1, Rho GTPase, homolog 2 (C. elegans) (SYDE2), mRNA [NM_032184]	4.78475	5.52383	1.66911	0.739075	1.66911	up
A_23_P28169	151188	NM_152522	ARL6IP6	ADP-ribosylation factor-like 6 interacting protein 6	Homo sapiens ADP-ribosylation factor-like 6 interacting protein 6 (ARL6IP6), transcript variant 1, mRNA [NM_152522]	10.9048	10.2935	-1.52762	-0.611282	1.52762	down
A_33_P3362320						3.82415	4.74187	1.88913	0.917726	1.88913	up
A_19_P00321577	10301	NR_109974	DLEU1	deleted in lymphocytic leukemia 1 (non-protein coding)	Homo sapiens deleted in lymphocytic leukemia 1 (non-protein coding) (DLEU1), transcript variant 3, long non-coding RNA [NR_109974]	6.02325	7.41134	2.61731	1.38809	2.61731	up
A_33_P3358469	2736	NM_005270	GLI2	GLI family zinc finger 2	Homo sapiens GLI family zinc finger 2 (GLI2), mRNA [NM_005270]	4.15177	5.51053	2.56463	1.35875	2.56463	up
A_33_P3350420	340562	NM_001012980	SATL1	spermidine/spermine N1-acetyl transferase-like 1	Homo sapiens spermidine/spermine N1-acetyl transferase-like 1 (SATL1), mRNA [NM_001012980]	2.65541	3.62533	1.95874	0.969925	1.95874	up
A_22_P00011677						7.08298	9.72447	6.23976	2.64149	6.23976	up
A_21_P0000915	101927295	NR_110676	LINC01360	long intergenic non-protein coding RNA 1360	Homo sapiens long intergenic non-protein coding RNA 1360 (LINC01360), transcript variant 1, long non-coding RNA [NR_110676]	2.36877	3.36785	1.99872	0.999079	1.99872	up
A_22_P00003397	102725059	XR_433694	LOC102725059	uncharacterized LOC102725059	PREDICTED: Homo sapiens uncharacterized LOC102725059 (LOC102725059), transcript variant X2, ncRNA [XR_433694]	5.76125	6.90598	2.21104	1.14472	2.21104	up
A_22_P00012925					long intergenic non-protein coding RNA 1077 [Source:HGNC Symbol;Acc:HGNC:49120] [ENST00000452288]	3.49228	4.79348	2.46433	1.3012	2.46433	up
A_22_P00020985						2.51372	3.22468	1.63689	0.710956	1.63689	up
A_24_P410100		AF119882			Homo sapiens PRO2492 mRNA, complete cds. [AF119882]	5.1202	4.2001	-1.89223	-0.92009	1.89223	down
A_24_P23921	388381	NM_001080465	C17orf98	chromosome 17 open reading frame 98	Homo sapiens chromosome 17 open reading frame 98 (C17orf98), mRNA [NM_001080465]	2.21927	3.88558	3.17402	1.66631	3.17402	up
A_33_P3228510	2036	NM_001258330	EPB41L1	erythrocyte membrane protein band 4.1-like 1	Homo sapiens erythrocyte membrane protein band 4.1-like 1 (EPB41L1), transcript variant 4, mRNA [NM_001258330]	5.24659	6.24334	1.9955	0.996751	1.9955	up
A_24_P258235	26338	NM_001004739	OR5L2	olfactory receptor, family 5, subfamily L, member 2	Homo sapiens olfactory receptor, family 5, subfamily L, member 2 (OR5L2), mRNA [NM_001004739]	8.35514	7.67856	-1.59834	-0.676576	1.59834	down
A_22_P00014981			lnc-SMC1A-2	lnc-SMC1A-2:1	ALU7_HUMAN (P39194) Alu subfamily SQ sequence contamination warning entry, partial (11%) [THC2668939]	7.16422	6.44431	-1.64708	-0.719913	1.64708	down
A_22_P00002487			lnc-C16orf42-1	lnc-C16orf42-1:3	LNCipedia lincRNA (lnc-C16orf42-1), lincRNA [lnc-C16orf42-1:3]	3.52863	2.34499	-2.27149	-1.18364	2.27149	down
A_33_P3309665	124961	NM_153018	ZFP3	ZFP3 zinc finger protein	Homo sapiens ZFP3 zinc finger protein (ZFP3), mRNA [NM_153018]	6.87095	6.2857	-1.5003	-0.58525	1.5003	down
A_23_P53588	81029	NM_030775	WNT5B	wingless-type MMTV integration site family, member 5B	Homo sapiens wingless-type MMTV integration site family, member 5B (WNT5B), transcript variant 2, mRNA [NM_030775]	2.01356	3.0128	1.99896	0.999247	1.99896	up
A_21_P0006209			lnc-RAD23B-11	lnc-RAD23B-11:1	LNCipedia lincRNA (lnc-RAD23B-11), lincRNA [lnc-RAD23B-11:1]	2.01111	2.65324	1.56063	0.642126	1.56063	up
A_33_P3376350	124565	AK128263	SLC38A10	solute carrier family 38, member 10	Homo sapiens cDNA FLJ46399 fis, clone THYMU3004632. [AK128263]	3.33213	4.04939	1.64406	0.717264	1.64406	up
A_32_P173298	23450	NM_012426	SF3B3	splicing factor 3b, subunit 3, 130kDa	Homo sapiens splicing factor 3b, subunit 3, 130kDa (SF3B3), mRNA [NM_012426]	8.20859	8.86811	1.57956	0.659519	1.57956	up
A_21_P0008406			lnc-RNASE1-1	lnc-RNASE1-1:2	LNCipedia lincRNA (lnc-RNASE1-1), lincRNA [lnc-RNASE1-1:2]	2.03456	2.98506	1.93255	0.950505	1.93255	up
A_23_P14124	387496	NM_206827	RASL11A	RAS-like, family 11, member A	Homo sapiens RAS-like, family 11, member A (RASL11A), mRNA [NM_206827]	5.12284	6.43344	2.48046	1.31061	2.48046	up
A_23_P340376	11223	NM_001271733	MST1L	macrophage stimulating 1-like	Homo sapiens macrophage stimulating 1-like (MST1L), mRNA [NM_001271733]	4.02461	4.92082	1.86118	0.896216	1.86118	up
A_24_P346517	136332	NM_144648	LRGUK	leucine-rich repeats and guanylate kinase domain containing	Homo sapiens leucine-rich repeats and guanylate kinase domain containing (LRGUK), mRNA [NM_144648]	2.04472	2.80941	1.69901	0.76469	1.69901	up
A_33_P3410816	49861	NM_001001346	CLDN20	claudin 20	Homo sapiens claudin 20 (CLDN20), mRNA [NM_001001346]	2.23442	3.27533	2.05752	1.04091	2.05752	up
A_21_P0006584	158801	NR_027131	NKAPP1	NFKB activating protein pseudogene 1	Homo sapiens NFKB activating protein pseudogene 1 (NKAPP1), non-coding RNA [NR_027131]	8.86789	8.27617	-1.50704	-0.591721	1.50704	down
A_23_P27128	317719	NM_152467	KLHL10	kelch-like family member 10	Homo sapiens kelch-like family member 10 (KLHL10), mRNA [NM_152467]	2.05905	2.93085	1.82995	0.871804	1.82995	up
A_33_P3424612		L37726			immunoglobulin kappa variable 3-11 [Source:HGNC Symbol;Acc:HGNC:5815] [ENST00000483158]	6.17114	6.82864	1.57735	0.657505	1.57735	up
A_22_P00018862			lnc-HIBADH-1	lnc-HIBADH-1:1	Q2H4V1_CHAGB (Q2H4V1) Predicted protein, partial (4%) [THC2773215]	4.38891	3.49001	-1.86465	-0.898901	1.86465	down
A_24_P142118	7057	NM_003246	THBS1	thrombospondin 1	Homo sapiens thrombospondin 1 (THBS1), mRNA [NM_003246]	9.32055	10.0668	1.67744	0.746258	1.67744	up
A_33_P3344229	8359	NM_003538	HIST1H4A	histone cluster 1, H4a	Homo sapiens histone cluster 1, H4a (HIST1H4A), mRNA [NM_003538]	9.47067	10.5965	2.18227	1.12583	2.18227	up
A_23_P21207	7318	NM_003335	UBA7	ubiquitin-like modifier activating enzyme 7	Homo sapiens ubiquitin-like modifier activating enzyme 7 (UBA7), mRNA [NM_003335]	2.63846	3.22562	1.50229	0.587162	1.50229	up
A_21_P0009233			lnc-PIPOX-1	lnc-PIPOX-1:1	LNCipedia lincRNA (lnc-PIPOX-1), lincRNA [lnc-PIPOX-1:1]	3.85742	5.23017	2.58963	1.37275	2.58963	up
A_33_P3389578						10.0792	9.41123	-1.58879	-0.667928	1.58879	down
A_21_P0014647						2.41443	3.82284	2.65444	1.40841	2.65444	up
A_33_P3278043	93587	NM_152292	TRMT10A	tRNA methyltransferase 10 homolog A (S. cerevisiae)	Homo sapiens tRNA methyltransferase 10 homolog A (S. cerevisiae) (TRMT10A), transcript variant 1, mRNA [NM_152292]	7.24741	6.56628	-1.60339	-0.681129	1.60339	down
A_33_P3390643	25974	NM_015506	MMACHC	methylmalonic aciduria (cobalamin deficiency) cblC type, with homocystinuria	Homo sapiens methylmalonic aciduria (cobalamin deficiency) cblC type, with homocystinuria (MMACHC), mRNA [NM_015506]	7.42553	8.16711	1.67201	0.741586	1.67201	up
A_22_P00003313			lnc-CAPRIN2-1	lnc-CAPRIN2-1:1	LNCipedia lincRNA (lnc-CAPRIN2-1), lincRNA [lnc-CAPRIN2-1:1]	3.0385	3.85306	1.75876	0.814555	1.75876	up
A_22_P00009082			lnc-LGALS3-1	lnc-LGALS3-1:1	ALU1_HUMAN (P39188) Alu subfamily J sequence contamination warning entry, partial (8%) [THC2744741]	2.91947	3.52681	1.52345	0.607343	1.52345	up
A_33_P3276461		AK096231			Homo sapiens cDNA FLJ38912 fis, clone NT2NE2007425. [AK096231]	2.99998	2.36996	-1.54758	-0.630019	1.54758	down
A_23_P12329	51107	NM_016022	APH1A	APH1A gamma secretase subunit	Homo sapiens APH1A gamma secretase subunit (APH1A), transcript variant 2, mRNA [NM_016022]	9.81222	10.5106	1.62262	0.698324	1.62262	up
A_33_P3650491	100288428	NR_033378	LMCD1-AS1	LMCD1 antisense RNA 1 (head to head)	Homo sapiens LMCD1 antisense RNA 1 (head to head) (LMCD1-AS1), long non-coding RNA [NR_033378]	2.23509	3.46957	2.35296	1.23448	2.35296	up
A_33_P3735158	286272	AK093004	LOC286272	uncharacterized LOC286272	Homo sapiens cDNA FLJ35685 fis, clone SPLEN2019257. [AK093004]	7.36323	6.73678	-1.54377	-0.626454	1.54377	down
A_22_P00017983			lnc-ZMYM3-1	lnc-ZMYM3-1:1	LNCipedia lincRNA (lnc-ZMYM3-1), lincRNA [lnc-ZMYM3-1:1]	2.01351	5.47716	11.0322	3.46365	11.0322	up
A_23_P143173	84174	NM_032214	SLA2	Src-like-adaptor 2	Homo sapiens Src-like-adaptor 2 (SLA2), transcript variant 1, mRNA [NM_032214]	3.45594	2.0016	-2.74031	-1.45434	2.74031	down
A_33_P3373598	221438	NR_002794	TREML5P	triggering receptor expressed on myeloid cells-like 5, pseudogene	Homo sapiens triggering receptor expressed on myeloid cells-like 5, pseudogene (TREML5P), non-coding RNA [NR_002794]	2.94054	2.01316	-1.90183	-0.927386	1.90183	down
A_33_P3321801	100272216		LOC100272216	uncharacterized LOC100272216	Homo sapiens uncharacterized LOC100272216 (LOC100272216), long non-coding RNA [NR_027439]	7.06364	8.03297	1.95793	0.969332	1.95793	up
A_23_P209933	10618	NM_006464	TGOLN2	trans-golgi network protein 2	Homo sapiens trans-golgi network protein 2 (TGOLN2), transcript variant 1, mRNA [NM_006464]	10.1051	10.7394	1.55218	0.634292	1.55218	up
A_22_P00021757						2.0609	3.06045	1.99938	0.999555	1.99938	up
A_24_P288424	51012	NM_016045	SLMO2	slowmo homolog 2 (Drosophila)	Homo sapiens slowmo homolog 2 (Drosophila) (SLMO2), transcript variant 1, mRNA [NM_016045]	14.5924	13.8395	-1.68517	-0.752892	1.68517	down
A_22_P00000819					Q9QP17_9ALPH (Q9QP17) Ul14 protein, partial (8%) [THC2690395]	3.68135	4.33539	1.57358	0.654047	1.57358	up
A_21_P0011763			XLOC_l2_007135		BROAD Institute lincRNA (XLOC_l2_007135), lincRNA [TCONS_l2_00013242]	3.30469	3.89176	1.50219	0.58707	1.50219	up
A_33_P3352995	387733	NM_001025295	IFITM5	interferon induced transmembrane protein 5	Homo sapiens interferon induced transmembrane protein 5 (IFITM5), mRNA [NM_001025295]	3.05017	3.74645	1.62032	0.696278	1.62032	up
A_22_P00006568	100131315	NR_109767	LOC100131315	uncharacterized LOC100131315	Homo sapiens uncharacterized LOC100131315 (LOC100131315), long non-coding RNA [NR_109767]	2.77366	2.13344	-1.55856	-0.640215	1.55856	down
A_21_P0014825	101929746	NR_110623	ZNF341-AS1	ZNF341 antisense RNA 1	Homo sapiens ZNF341 antisense RNA 1 (ZNF341-AS1), long non-coding RNA [NR_110623]	5.09948	5.76862	1.59012	0.669135	1.59012	up
A_22_P00007433	100128079	XR_424776	LOC100128079	uncharacterized LOC100128079	PREDICTED: Homo sapiens uncharacterized LOC100128079 (LOC100128079), transcript variant X2, misc_RNA [XR_424776]	2.33148	3.73485	2.64519	1.40337	2.64519	up
A_33_P3349466	23253	NM_001204056	ANKRD12	ankyrin repeat domain 12	Homo sapiens ankyrin repeat domain 12 (ANKRD12), transcript variant 3, mRNA [NM_001204056]	5.97676	4.63631	-2.53231	-1.34045	2.53231	down
A_21_P0004186	101927134		LINC01470	long intergenic non-protein coding RNA 1470	long intergenic non-protein coding RNA 1470 [Source:HGNC Symbol;Acc:HGNC:51105] [ENST00000511419]	2.40146	4.34099	3.83581	1.93953	3.83581	up
A_22_P00002050						3.27414	2.19755	-2.10905	-1.07659	2.10905	down
A_22_P00004850						6.001	6.83565	1.78342	0.834648	1.78342	up
A_23_P25445	84070	NM_032130	FAM186B	family with sequence similarity 186, member B	Homo sapiens family with sequence similarity 186, member B (FAM186B), transcript variant 1, mRNA [NM_032130]	4.52361	5.59749	2.1051	1.07389	2.1051	up
A_22_P00007933	100873982	NR_046570	ABCC5-AS1	ABCC5 antisense RNA 1	Homo sapiens ABCC5 antisense RNA 1 (ABCC5-AS1), long non-coding RNA [NR_046570]	7.83894	8.80001	1.94676	0.961077	1.94676	up
A_22_P00019460	100996609		LINC01436	long intergenic non-protein coding RNA 1436	Homo sapiens long intergenic non-protein coding RNA 1436 (LINC01436), long non-coding RNA [NR_110419]	3.65097	4.72598	2.10673	1.075	2.10673	up
A_33_P3240234						3.27198	2.1948	-2.1099	-1.07717	2.1099	down
A_33_P3419190	374	NM_001657	AREG	amphiregulin	Homo sapiens amphiregulin (AREG), mRNA [NM_001657]	6.01493	6.71187	1.62106	0.696937	1.62106	up
A_21_P0005731			lnc-CHMP4C-3	lnc-CHMP4C-3:1	LNCipedia lincRNA (lnc-CHMP4C-3), lincRNA [lnc-CHMP4C-3:1]	2.39292	3.09861	1.63092	0.70569	1.63092	up
A_22_P00022664						2.2044	4.82599	6.15427	2.62159	6.15427	up
A_22_P00024746						5.46166	4.69479	-1.70157	-0.766862	1.70157	down
A_23_P2801	1997	NM_172373	ELF1	E74-like factor 1 (ets domain transcription factor)	Homo sapiens E74-like factor 1 (ets domain transcription factor) (ELF1), transcript variant 1, mRNA [NM_172373]	9.87587	9.0646	-1.75476	-0.811276	1.75476	down
A_33_P3300893	8567	NM_130475	MADD	MAP-kinase activating death domain	Homo sapiens MAP-kinase activating death domain (MADD), transcript variant 7, mRNA [NM_130475]	8.76466	9.37994	1.53185	0.615276	1.53185	up
A_23_P144458	817	NM_001221	CAMK2D	calcium/calmodulin-dependent protein kinase II delta	Homo sapiens calcium/calmodulin-dependent protein kinase II delta (CAMK2D), transcript variant 3, mRNA [NM_001221]	8.23502	9.0323	1.73783	0.797284	1.73783	up
A_23_P77135	89978	NM_080650	DPH6	diphthamine biosynthesis 6	Homo sapiens diphthamine biosynthesis 6 (DPH6), transcript variant 1, mRNA [NM_080650]	6.34062	5.74068	-1.51565	-0.599936	1.51565	down
A_21_P0000622	100131176	NR_034012	WDR86-AS1	WDR86 antisense RNA 1	Homo sapiens WDR86 antisense RNA 1 (WDR86-AS1), transcript variant 1, long non-coding RNA [NR_034012]	3.22468	5.45366	4.68803	2.22898	4.68803	up
A_23_P19657	84918	NM_032832	LRP11	low density lipoprotein receptor-related protein 11	Homo sapiens low density lipoprotein receptor-related protein 11 (LRP11), mRNA [NM_032832]	9.88371	9.17777	-1.6312	-0.705931	1.6312	down
A_22_P00008908		AK123781	lnc-KLHL8-1	lnc-KLHL8-1:1	Homo sapiens cDNA FLJ41787 fis, clone KIDNE2002991. [AK123781]	6.10899	5.27616	-1.78117	-0.832825	1.78117	down
A_22_P00015197	347689	NR_075091	SOX2-OT	SOX2 overlapping transcript	Homo sapiens SOX2 overlapping transcript (SOX2-OT), transcript variant 1, long non-coding RNA [NR_075091]	2.7263	3.65519	1.90381	0.92889	1.90381	up
A_21_P0008464			lnc-IRF2BPL-2	lnc-IRF2BPL-2:1	LNCipedia lincRNA (lnc-IRF2BPL-2), lincRNA [lnc-IRF2BPL-2:1]	3.56341	4.78475	2.33163	1.22134	2.33163	up
A_22_P00011064	100506474	NR_038434	LOC100506474	uncharacterized LOC100506474	Homo sapiens uncharacterized LOC100506474 (LOC100506474), long non-coding RNA [NR_038434]	3.18524	2.30268	-1.84365	-0.882562	1.84365	down
A_21_P0009706			lnc-ZNF536-2	lnc-ZNF536-2:1	LNCipedia lincRNA (lnc-ZNF536-2), lincRNA [lnc-ZNF536-2:1]	2.76498	3.6507	1.84768	0.885718	1.84768	up
A_23_P127891	627	NM_170735	BDNF	brain-derived neurotrophic factor	Homo sapiens brain-derived neurotrophic factor (BDNF), transcript variant 1, mRNA [NM_170735]	7.63142	8.85867	2.34119	1.22724	2.34119	up
A_22_P00021511	114786		XKR4	XK, Kell blood group complex subunit-related family, member 4	XK, Kell blood group complex subunit-related family, member 4 [Source:HGNC Symbol;Acc:HGNC:29394] [ENST00000518261]	3.65463	4.90326	2.37616	1.24863	2.37616	up
A_23_P3312	3671	NM_005545	ISLR	immunoglobulin superfamily containing leucine-rich repeat	Homo sapiens immunoglobulin superfamily containing leucine-rich repeat (ISLR), transcript variant 1, mRNA [NM_005545]	5.76456	7.08936	2.50498	1.3248	2.50498	up
A_21_P0007569	100506869	NR_126341	LOC100506869	uncharacterized LOC100506869	Homo sapiens uncharacterized LOC100506869 (LOC100506869), long non-coding RNA [NR_126341]	3.22345	5.55642	5.0384	2.33297	5.0384	up
A_33_P3229577						3.9439	4.74301	1.74003	0.799109	1.74003	up
A_23_P71328	4147	NM_030583	MATN2	matrilin 2	Homo sapiens matrilin 2 (MATN2), transcript variant 2, mRNA [NM_030583]	7.48577	6.81942	-1.58705	-0.666347	1.58705	down
A_33_P3372004	10261	NM_005849	IGSF6	immunoglobulin superfamily, member 6	Homo sapiens immunoglobulin superfamily, member 6 (IGSF6), mRNA [NM_005849]	2.54619	3.68816	2.20682	1.14197	2.20682	up
A_33_P3328653	9620	NM_014246	CELSR1	cadherin, EGF LAG seven-pass G-type receptor 1	Homo sapiens cadherin, EGF LAG seven-pass G-type receptor 1 (CELSR1), mRNA [NM_014246]	4.69229	5.80317	2.15978	1.11088	2.15978	up
A_23_P91414	140706	NM_080625	CCM2L	cerebral cavernous malformation 2-like	Homo sapiens cerebral cavernous malformation 2-like (CCM2L), mRNA [NM_080625]	3.15102	2.52024	-1.5484	-0.63078	1.5484	down
A_23_P2258	84660	NM_201435	CCDC62	coiled-coil domain containing 62	Homo sapiens coiled-coil domain containing 62 (CCDC62), transcript variant 2, mRNA [NM_201435]	2.47002	3.08776	1.53447	0.617738	1.53447	up
A_23_P156683	4049	NM_000595	LTA	lymphotoxin alpha	Homo sapiens lymphotoxin alpha (LTA), transcript variant 2, mRNA [NM_000595]	5.12504	4.42016	-1.63001	-0.70488	1.63001	down
A_21_P0000687	100379251	NR_037806	NPPA-AS1	NPPA antisense RNA 1	Homo sapiens NPPA antisense RNA 1 (NPPA-AS1), antisense RNA [NR_037806]	2.69485	4.38589	3.2289	1.69104	3.2289	up
A_21_P0006517			lnc-FAM127A-1	lnc-FAM127A-1:1	LNCipedia lincRNA (lnc-FAM127A-1), lincRNA [lnc-FAM127A-1:1]	5.71276	4.54924	-2.24004	-1.16353	2.24004	down
A_21_P0005887			lnc-EIF3H-1	lnc-EIF3H-1:1	LNCipedia lincRNA (lnc-EIF3H-1), lincRNA [lnc-EIF3H-1:1]	2.00607	2.7066	1.6251	0.700533	1.6251	up
A_24_P226508	222537	NM_153612	HS3ST5	heparan sulfate (glucosamine) 3-O-sulfotransferase 5	Homo sapiens heparan sulfate (glucosamine) 3-O-sulfotransferase 5 (HS3ST5), mRNA [NM_153612]	2.00541	3.4729	2.7654	1.46749	2.7654	up
A_33_P3266915			lnc-CPNE5-1	lnc-CPNE5-1:1	LNCipedia lincRNA (lnc-CPNE5-1), lincRNA [lnc-CPNE5-1:1]	3.08776	1.99574	-2.13172	-1.09202	2.13172	down
A_33_P3314176	54855	NM_017709	FAM46C	family with sequence similarity 46, member C	Homo sapiens family with sequence similarity 46, member C (FAM46C), mRNA [NM_017709]	9.33569	8.59448	-1.67158	-0.741209	1.67158	down
A_33_P3266614						9.8411	9.05855	-1.72018	-0.782558	1.72018	down
A_23_P166491	27352	NM_015705	SGSM3	small G protein signaling modulator 3	Homo sapiens small G protein signaling modulator 3 (SGSM3), transcript variant 1, mRNA [NM_015705]	8.7843	9.38368	1.51506	0.59938	1.51506	up
A_21_P0014451		CD358791			AGENCOURT_14276009 NIH_MGC_180 Homo sapiens cDNA clone IMAGE:30387796 5', mRNA sequence [CD358791]	2.87232	3.68689	1.75878	0.814572	1.75878	up
A_21_P0007695			lnc-ERGIC2-4	lnc-ERGIC2-4:1	LNCipedia lincRNA (lnc-ERGIC2-4), lincRNA [lnc-ERGIC2-4:1]	4.83477	5.68281	1.80006	0.848042	1.80006	up
A_33_P3406661	57156	NM_020431	TMEM63C	transmembrane protein 63C	Homo sapiens transmembrane protein 63C (TMEM63C), mRNA [NM_020431]	3.85334	4.44873	1.51088	0.595386	1.51088	up
A_21_P0013622	1182	NM_001243372	CLCN3	chloride channel, voltage-sensitive 3	Homo sapiens chloride channel, voltage-sensitive 3 (CLCN3), transcript variant a, mRNA [NM_001243372]	2.82661	2.01985	-1.74928	-0.806763	1.74928	down
A_33_P3409086	6271	NM_006271	S100A1	S100 calcium binding protein A1	Homo sapiens S100 calcium binding protein A1 (S100A1), mRNA [NM_006271]	3.52764	2.70191	-1.77244	-0.825733	1.77244	down
A_32_P385587	212	NM_000032	ALAS2	5'-aminolevulinate synthase 2	Homo sapiens 5'-aminolevulinate synthase 2 (ALAS2), transcript variant 1, mRNA [NM_000032]	6.70932	7.67332	1.95071	0.964003	1.95071	up
A_33_P3260563	11063	NM_007017	SOX30	SRY (sex determining region Y)-box 30	Homo sapiens SRY (sex determining region Y)-box 30 (SOX30), transcript variant 2, mRNA [NM_007017]	2.14991	2.95938	1.75257	0.809471	1.75257	up
A_33_P3366493						6.79185	8.54168	3.3632	1.74984	3.3632	up
A_21_P0000398	692233	NR_003140	SNORD117	small nucleolar RNA, C/D box 117	Homo sapiens small nucleolar RNA, C/D box 117 (SNORD117), small nucleolar RNA [NR_003140]	3.5336	5.01267	2.78769	1.47907	2.78769	up
A_22_P00004460	152742	NR_033931	LINC01085	long intergenic non-protein coding RNA 1085	Homo sapiens long intergenic non-protein coding RNA 1085 (LINC01085), long non-coding RNA [NR_033931]	3.26918	2.18789	-2.11591	-1.08128	2.11591	down
A_33_P3239228	4584	NM_005960	MUC3A	mucin 3A, cell surface associated	Homo sapiens mucin 3A, cell surface associated (MUC3A), mRNA [NM_005960]	2.77409	4.76896	3.98579	1.99487	3.98579	up
A_23_P39656	64320	NM_022453	RNF25	ring finger protein 25	Homo sapiens ring finger protein 25 (RNF25), mRNA [NM_022453]	7.77417	8.44047	1.587	0.6663	1.587	up
A_22_P00012776			lnc-RALB-2	lnc-RALB-2:1	LNCipedia lincRNA (lnc-RALB-2), lincRNA [lnc-RALB-2:1]	5.26582	4.01218	-2.38443	-1.25364	2.38443	down
A_21_P0001481			lnc-C1orf201-3	lnc-C1orf201-3:2	LNCipedia lincRNA (lnc-C1orf201-3), lincRNA [lnc-C1orf201-3:2]	4.92985	5.54041	1.52685	0.610562	1.52685	up
A_22_P00000849			lnc-AGGF1-3	lnc-AGGF1-3:17	LNCipedia lincRNA (lnc-AGGF1-3), lincRNA [lnc-AGGF1-3:17]	4.60026	4.00185	-1.51405	-0.59841	1.51405	down
A_32_P122226	144193	NM_152435	AMDHD1	amidohydrolase domain containing 1	Homo sapiens amidohydrolase domain containing 1 (AMDHD1), mRNA [NM_152435]	11.4595	10.8005	-1.57898	-0.658996	1.57898	down
A_21_P0008864			lnc-RP11-210M15.2.1-1	lnc-RP11-210M15.2.1-1:2	LNCipedia lincRNA (lnc-RP11-210M15.2.1-1), lincRNA [lnc-RP11-210M15.2.1-1:2]	2.20156	6.42019	18.6181	4.21864	18.6181	up
A_23_P116642	65012	NM_133489	SLC26A10	solute carrier family 26, member 10	Homo sapiens solute carrier family 26, member 10 (SLC26A10), mRNA [NM_133489]	4.06372	5.61726	2.93536	1.55354	2.93536	up
A_22_P00007986	401247	XR_171562	LINC00243	long intergenic non-protein coding RNA 243	PREDICTED: Homo sapiens long intergenic non-protein coding RNA 243 (LINC00243), ncRNA [XR_171562]	4.71913	5.30562	1.50159	0.58649	1.50159	up
A_33_P3279241	57507	NM_020747	ZNF608	zinc finger protein 608	Homo sapiens zinc finger protein 608 (ZNF608), mRNA [NM_020747]	3.58997	2.25913	-2.5155	-1.33084	2.5155	down
A_23_P25475	8435	NM_003578	SOAT2	sterol O-acyltransferase 2	Homo sapiens sterol O-acyltransferase 2 (SOAT2), mRNA [NM_003578]	3.02299	3.79531	1.70801	0.772316	1.70801	up
A_23_P210109	56603	NM_019885	CYP26B1	cytochrome P450, family 26, subfamily B, polypeptide 1	Homo sapiens cytochrome P450, family 26, subfamily B, polypeptide 1 (CYP26B1), transcript variant 1, mRNA [NM_019885]	3.84981	4.66098	1.75464	0.811173	1.75464	up
A_23_P406458	283303	NR_027138	MRGPRG-AS1	MRGPRG antisense RNA 1	Homo sapiens MRGPRG antisense RNA 1 (MRGPRG-AS1), long non-coding RNA [NR_027138]	2.05388	3.45628	2.64341	1.4024	2.64341	up
A_24_P943358	10926	NM_006716	DBF4	DBF4 zinc finger	Homo sapiens DBF4 zinc finger (DBF4), mRNA [NM_006716]	7.01373	6.07126	-1.92182	-0.94247	1.92182	down
A_22_P00007667						4.55348	3.6773	-1.83551	-0.87618	1.83551	down
A_22_P00010304		CR933610	lnc-MTX1-1	lnc-MTX1-1:6	LNCipedia lincRNA (lnc-MTX1-1), lincRNA [lnc-MTX1-1:6]	6.34835	5.7104	-1.55612	-0.637955	1.55612	down
A_22_P00001999			lnc-BCL7C-1	lnc-BCL7C-1:1	LNCipedia lincRNA (lnc-BCL7C-1), lincRNA [lnc-BCL7C-1:1]	2.00377	2.78871	1.72303	0.784945	1.72303	up
A_21_P0012133	284759		SIRPB2	signal-regulatory protein beta 2	signal-regulatory protein beta 2 [Source:HGNC Symbol;Acc:HGNC:16247] [ENST00000486775]	2.90371	3.65342	1.68145	0.749705	1.68145	up
A_33_P3221898	339240	NR_001443	KRT17P5	keratin 17 pseudogene 5	Homo sapiens keratin 17 pseudogene 5 (KRT17P5), non-coding RNA [NR_001443]	2.00824	2.81427	1.7484	0.806035	1.7484	up
A_19_P00316340	100506860		LOC100506860	uncharacterized LOC100506860	Homo sapiens uncharacterized LOC100506860 (LOC100506860), long non-coding RNA [NR_109780]	6.32209	7.23155	1.87833	0.909454	1.87833	up
A_33_P3252134						8.51636	9.67912	2.23885	1.16276	2.23885	up
A_21_P0003210			lnc-KIAA0226-3	lnc-KIAA0226-3:2	LNCipedia lincRNA (lnc-KIAA0226-3), lincRNA [lnc-KIAA0226-3:2]	2.03112	3.65671	3.08568	1.62559	3.08568	up
A_33_P3246715	441495	NR_033773	CENPVP2	centromere protein V pseudogene 2	Homo sapiens centromere protein V pseudogene 2 (CENPVP2), non-coding RNA [NR_033773]	3.92559	4.7842	1.81329	0.858613	1.81329	up
A_23_P124402	170572	NM_130770	HTR3C	5-hydroxytryptamine (serotonin) receptor 3C, ionotropic	Homo sapiens 5-hydroxytryptamine (serotonin) receptor 3C, ionotropic (HTR3C), mRNA [NM_130770]	4.1413	3.00344	-2.20055	-1.13786	2.20055	down
A_33_P3338484	101927718	NR_110788	DSG1-AS1	DSG1 antisense RNA 1	Homo sapiens DSG1 antisense RNA 1 (DSG1-AS1), transcript variant 1, long non-coding RNA [NR_110788]	2.05624	3.9085	3.61067	1.85227	3.61067	up
A_23_P90888	1134	NM_001039523	CHRNA1	cholinergic receptor, nicotinic, alpha 1 (muscle)	Homo sapiens cholinergic receptor, nicotinic, alpha 1 (muscle) (CHRNA1), transcript variant 1, mRNA [NM_001039523]	3.03581	2.03689	-1.9985	-0.998916	1.9985	down
A_21_P0013790			XLOC_l2_015596		BROAD Institute lincRNA (XLOC_l2_015596), lincRNA [TCONS_l2_00030329]	3.12086	4.10478	1.97783	0.983921	1.97783	up
A_23_P22499	54552	NM_019067	GNL3L	guanine nucleotide binding protein-like 3 (nucleolar)-like	Homo sapiens guanine nucleotide binding protein-like 3 (nucleolar)-like (GNL3L), transcript variant 2, mRNA [NM_019067]	11.5931	10.3869	-2.30722	-1.20615	2.30722	down
A_21_P0002400			lnc-ITGB1BP1-1	lnc-ITGB1BP1-1:1	LNCipedia lincRNA (lnc-ITGB1BP1-1), lincRNA [lnc-ITGB1BP1-1:1]	3.16179	2.08732	-2.10595	-1.07447	2.10595	down
A_22_P00005653		BG195943	lnc-EIF2C4-1	lnc-EIF2C4-1:1	RST15026 Athersys RAGE Library Homo sapiens cDNA, mRNA sequence [BG195943]	3.80556	4.53172	1.65423	0.726163	1.65423	up
A_22_P00019561		BX102538			BX102538 Soares_NhHMPu_S1 Homo sapiens cDNA clone IMAGp998O145151, mRNA sequence [BX102538]	5.77949	7.52748	3.3589	1.74799	3.3589	up
A_33_P3401402	401335	NM_001123065	C7orf65	chromosome 7 open reading frame 65	Homo sapiens chromosome 7 open reading frame 65 (C7orf65), mRNA [NM_001123065]	2.19055	3.05395	1.81932	0.863402	1.81932	up
A_33_P3226675						2.9678	3.84953	1.84258	0.881727	1.84258	up
A_33_P3230798					Q5VZW9_HUMAN (Q5VZW9) Muscle, skeletal, receptor tyrosine kinase, complete [THC2660930]	5.33888	6.42634	2.12499	1.08746	2.12499	up
A_24_P314477	347733	NM_178012	TUBB2B	tubulin, beta 2B class IIb	Homo sapiens tubulin, beta 2B class IIb (TUBB2B), mRNA [NM_178012]	4.44664	5.1804	1.66297	0.733759	1.66297	up
A_22_P00022555		BC104637			olfactory receptor, family 5, subfamily H, member 8 (gene/pseudogene) [Source:HGNC Symbol;Acc:HGNC:14773] [ENST00000394191]	3.13507	5.31344	4.5264	2.17837	4.5264	up
A_22_P00008807			lnc-KLC1-1	lnc-KLC1-1:1	LNCipedia lincRNA (lnc-KLC1-1), lincRNA [lnc-KLC1-1:1]	3.30793	4.343	2.04922	1.03508	2.04922	up
A_24_P194337	63977	NM_022115	PRDM15	PR domain containing 15	Homo sapiens PR domain containing 15 (PRDM15), transcript variant 1, mRNA [NM_022115]	5.04356	5.90061	1.81132	0.857043	1.81132	up
A_23_P101505	11012	NM_144947	KLK11	kallikrein-related peptidase 11	Homo sapiens kallikrein-related peptidase 11 (KLK11), transcript variant 2, mRNA [NM_144947]	5.54839	4.59817	-1.93217	-0.950225	1.93217	down
A_33_P3383246	119695	NM_001005177	OR52R1	olfactory receptor, family 52, subfamily R, member 1 (gene/pseudogene)	Homo sapiens olfactory receptor, family 52, subfamily R, member 1 (gene/pseudogene) (OR52R1), mRNA [NM_001005177]	2.50115	5.05909	5.88867	2.55794	5.88867	up
A_22_P00013881	100144595	NM_001256368	LOC100144595	uncharacterized LOC100144595	Homo sapiens uncharacterized LOC100144595 (LOC100144595), mRNA [NM_001256368]	7.14137	8.7283	3.0041	1.58693	3.0041	up
A_22_P00010728			lnc-NID1-3	lnc-NID1-3:1	LNCipedia lincRNA (lnc-NID1-3), lincRNA [lnc-NID1-3:1]	2.36515	3.27414	1.87773	0.90899	1.87773	up
A_22_P00020206		BX088918			BX088918 Soares_testis_NHT Homo sapiens cDNA clone IMAGp998H013518 ; IMAGE:1393200, mRNA sequence [BX088918]	3.5515	4.23643	1.60762	0.684927	1.60762	up
A_33_P3389802	101928235	XR_248321	LOC101928235	uncharacterized LOC101928235	TFU00175 Transcript Finishing Unit (TFU) Homo sapiens cDNA, mRNA sequence [CF272618]	2.20463	3.82238	3.06897	1.61775	3.06897	up
A_24_P48723	5740	NM_000961	PTGIS	prostaglandin I2 (prostacyclin) synthase	Homo sapiens prostaglandin I2 (prostacyclin) synthase (PTGIS), mRNA [NM_000961]	2.19461	6.4106	18.5841	4.21599	18.5841	up
A_33_P3297834						4.7879	6.12892	2.53331	1.34103	2.53331	up
A_21_P0011836			XLOC_l2_007470		BROAD Institute lincRNA (XLOC_l2_007470), lincRNA [TCONS_l2_00013870]	2.14156	3.57836	2.7072	1.4368	2.7072	up
A_21_P0003777			lnc-SETD7-1	lnc-SETD7-1:1	AGENCOURT_7941196 NIH_MGC_68 Homo sapiens cDNA clone IMAGE:6011472 5', mRNA sequence [BU162672]	6.14861	5.39949	-1.68077	-0.749125	1.68077	down
A_21_P0004984			lnc-EXOC2-5	lnc-EXOC2-5:3	LNCipedia lincRNA (lnc-EXOC2-5), lincRNA [lnc-EXOC2-5:3]	3.53514	2.00111	-2.89594	-1.53403	2.89594	down
A_33_P3422659	54332	NM_018972	GDAP1	ganglioside induced differentiation associated protein 1	Homo sapiens ganglioside induced differentiation associated protein 1 (GDAP1), transcript variant 1, mRNA [NM_018972]	5.5862	4.92741	-1.57876	-0.65879	1.57876	down
A_21_P0013749			XLOC_l2_015441		BROAD Institute lincRNA (XLOC_l2_015441), lincRNA [TCONS_l2_00030123]	2.55107	3.55547	2.00612	1.00441	2.00612	up
A_21_P0011296			XLOC_l2_004594		BROAD Institute lincRNA (XLOC_l2_004594), lincRNA [TCONS_l2_00008478]	3.8368	5.13491	2.45907	1.29811	2.45907	up
A_24_P397903	51101	NM_016010	ZC2HC1A	zinc finger, C2HC-type containing 1A	Homo sapiens zinc finger, C2HC-type containing 1A (ZC2HC1A), mRNA [NM_016010]	4.61844	3.932	-1.60931	-0.686439	1.60931	down
A_23_P153183	22866	NM_001168648	CNKSR2	connector enhancer of kinase suppressor of Ras 2	Homo sapiens connector enhancer of kinase suppressor of Ras 2 (CNKSR2), transcript variant 3, mRNA [NM_001168648]	2.00888	2.98867	1.97217	0.979785	1.97217	up
A_33_P3217609	25771	NR_104292	TBC1D22A	TBC1 domain family, member 22A	Homo sapiens TBC1 domain family, member 22A (TBC1D22A), transcript variant 5, non-coding RNA [NR_104292]	6.32392	5.15905	-2.24213	-1.16487	2.24213	down
A_23_P93258	8358	NM_003537	HIST1H3B	histone cluster 1, H3b	Homo sapiens histone cluster 1, H3b (HIST1H3B), mRNA [NM_003537]	12.134	13.375	2.36376	1.24108	2.36376	up
A_22_P00000382	100127967	NR_126005	KRT73-AS1	KRT73 antisense RNA 1	Homo sapiens KRT73 antisense RNA 1 (KRT73-AS1), long non-coding RNA [NR_126005]	2.996	5.5454	5.85393	2.54941	5.85393	up
A_33_P3255627	284323	NM_001142579	ZNF780A	zinc finger protein 780A	Homo sapiens zinc finger protein 780A (ZNF780A), transcript variant 4, mRNA [NM_001142579]	5.76104	4.88556	-1.83463	-0.875488	1.83463	down
A_22_P00001398	320	NM_001163	APBA1	amyloid beta (A4) precursor protein-binding, family A, member 1	Homo sapiens amyloid beta (A4) precursor protein-binding, family A, member 1 (APBA1), mRNA [NM_001163]	3.73398	4.4159	1.60427	0.681918	1.60427	up
A_21_P0013343			XLOC_l2_013931		BROAD Institute lincRNA (XLOC_l2_013931), lincRNA [TCONS_l2_00026784]	9.16179	8.55901	-1.51864	-0.602782	1.51864	down
A_21_P0003861	100506122	NR_038838	LOC100506122	uncharacterized LOC100506122	Homo sapiens uncharacterized LOC100506122 (LOC100506122), long non-coding RNA [NR_038838]	3.37727	2.26727	-2.15846	-1.11	2.15846	down
A_22_P00007503			lnc-GYG2-1	lnc-GYG2-1:1	LNCipedia lincRNA (lnc-GYG2-1), lincRNA [lnc-GYG2-1:1]	6.19707	6.85448	1.57725	0.657412	1.57725	up
A_33_P3362301		AY956761			heat shock protein 90kDa alpha (cytosolic), class A member 5, pseudogene [Source:HGNC Symbol;Acc:HGNC:32535] [ENST00000438353]	4.83795	5.89215	2.07657	1.0542	2.07657	up
A_22_P00019325			lnc-MAP6-1	lnc-MAP6-1:2	Q6NSJ6_HUMAN (Q6NSJ6) Serine (Or cysteine) proteinase inhibitor, clade H, member 1,, partial (16%) [THC2603244]	4.5827	3.52412	-2.08288	-1.05858	2.08288	down
A_21_P0002609			lnc-GYPC-1	lnc-GYPC-1:1	LNCipedia lincRNA (lnc-GYPC-1), lincRNA [lnc-GYPC-1:1]	2.37627	4.01997	3.12466	1.6437	3.12466	up
A_22_P00010335		AK093870	lnc-MYBBP1A-2	lnc-MYBBP1A-2:4	ALU5_HUMAN (P39192) Alu subfamily SC sequence contamination warning entry, partial (8%) [THC2542205]	3.2556	5.63034	5.18641	2.37474	5.18641	up
A_22_P00015967			lnc-TEFM-5	lnc-TEFM-5:1	LNCipedia lincRNA (lnc-TEFM-5), lincRNA [lnc-TEFM-5:1]	5.31091	6.4188	2.1553	1.10789	2.1553	up
A_23_P13701	51643	NM_016056	TMBIM4	transmembrane BAX inhibitor motif containing 4	Homo sapiens transmembrane BAX inhibitor motif containing 4 (TMBIM4), transcript variant 2, mRNA [NM_016056]	10.7154	10.0884	-1.54438	-0.627027	1.54438	down
A_21_P0010267		HQ013231	lnc-TPTE-3	lnc-TPTE-3:3	LNCipedia lincRNA (lnc-TPTE-3), lincRNA [lnc-TPTE-3:3]	11.4811	12.0992	1.53486	0.618111	1.53486	up
A_33_P3691758		X64985			olfactory receptor, family 4, subfamily C, member 1 pseudogene [Source:HGNC Symbol;Acc:HGNC:8292] [ENST00000530880]	4.10259	6.85907	6.75747	2.75648	6.75747	up
A_21_P0000660	100499489	NR_036533	LOC100499489	uncharacterized LOC100499489	Homo sapiens uncharacterized LOC100499489 (LOC100499489), long non-coding RNA [NR_036533]	7.42915	8.06217	1.55081	0.633019	1.55081	up
A_21_P0008436	100506446	XR_110289	LOC100506446	uncharacterized LOC100506446	PREDICTED: Homo sapiens uncharacterized LOC100506446 (RP11-58E21.4), ncRNA [XR_110289]	2.16707	3.29112	2.17958	1.12405	2.17958	up
A_24_P3249	5915	NM_000965	RARB	retinoic acid receptor, beta	Homo sapiens retinoic acid receptor, beta (RARB), transcript variant 1, mRNA [NM_000965]	3.14523	2.09408	-2.07219	-1.05116	2.07219	down
A_21_P0005612			lnc-AC099552.4.1-2	lnc-AC099552.4.1-2:3	LNCipedia lincRNA (lnc-AC099552.4.1-2), lincRNA [lnc-AC099552.4.1-2:3]	3.13055	2.047	-2.11924	-1.08355	2.11924	down
A_33_P3306110	10203	NM_005795	CALCRL	calcitonin receptor-like	Homo sapiens calcitonin receptor-like (CALCRL), transcript variant 1, mRNA [NM_005795]	2.09673	2.9295	1.78109	0.832764	1.78109	up
A_22_P00023104			lnc-RREB1-1	lnc-RREB1-1:1	Q4V7D1_RAT (Q4V7D1) Signal sequence receptor, alpha, partial (9%) [THC2531521]	4.77969	5.49185	1.63825	0.712159	1.63825	up
A_22_P00015105						3.32369	2.45983	-1.81991	-0.863865	1.81991	down
A_21_P0001024						3.37215	2.19796	-2.25666	-1.17419	2.25666	down
A_21_P0001161	100128787		LINC01349	long intergenic non-protein coding RNA 1349	Homo sapiens long intergenic non-protein coding RNA 1349 (LINC01349), long non-coding RNA [NR_038914]	9.35628	10.6746	2.49377	1.31833	2.49377	up
A_33_P3302260	745	NM_013279	MYRF	myelin regulatory factor	Homo sapiens myelin regulatory factor (MYRF), transcript variant 1, mRNA [NM_013279]	4.04345	5.37357	2.51425	1.33013	2.51425	up
A_23_P209430	57679	NM_020919	ALS2	amyotrophic lateral sclerosis 2 (juvenile)	Homo sapiens amyotrophic lateral sclerosis 2 (juvenile) (ALS2), transcript variant 1, mRNA [NM_020919]	6.20167	5.47062	-1.65985	-0.731049	1.65985	down
A_22_P00015852	100862679	NR_046390	NAALADL2-AS3	NAALADL2 antisense RNA 3	Homo sapiens NAALADL2 antisense RNA 3 (NAALADL2-AS3), long non-coding RNA [NR_046390]	3.1454	2.00732	-2.20088	-1.13808	2.20088	down
A_24_P759584	64150	NR_002770	DIO3OS	DIO3 opposite strand/antisense RNA (head to head)	Homo sapiens DIO3 opposite strand/antisense RNA (head to head) (DIO3OS), long non-coding RNA [NR_002770]	9.17914	10.0682	1.85203	0.889106	1.85203	up
A_33_P3346801	90427	NM_001003940	BMF	Bcl2 modifying factor	Homo sapiens Bcl2 modifying factor (BMF), transcript variant 1, mRNA [NM_001003940]	2.02957	3.19978	2.25044	1.17021	2.25044	up
A_23_P37359	27141	NM_014430	CIDEB	cell death-inducing DFFA-like effector b	Homo sapiens cell death-inducing DFFA-like effector b (CIDEB), mRNA [NM_014430]	8.71653	8.09867	-1.5346	-0.617861	1.5346	down
A_22_P00021057	25829	NM_001195072	TMEM184B	transmembrane protein 184B	Homo sapiens transmembrane protein 184B (TMEM184B), transcript variant 3, mRNA [NM_001195072]	4.57994	5.23288	1.57238	0.652948	1.57238	up
A_21_P0002958			lnc-ARIH2-1	lnc-ARIH2-1:6	Q7PZA6_ANOGA (Q7PZA6) ENSANGP00000008809 (Fragment), partial (18%) [THC2679052]	4.19123	3.36503	-1.773	-0.826194	1.773	down
A_22_P00024726			lnc-XRCC3-1	lnc-XRCC3-1:1	LNCipedia lincRNA (lnc-XRCC3-1), lincRNA [lnc-XRCC3-1:1]	2.09302	3.40767	2.48742	1.31465	2.48742	up
A_21_P0008161			lnc-SUCLA2-4	lnc-SUCLA2-4:1	LNCipedia lincRNA (lnc-SUCLA2-4), lincRNA [lnc-SUCLA2-4:1]	3.77036	4.39053	1.53706	0.620178	1.53706	up
A_22_P00001365		AK127422	lnc-AP001793.1-1	lnc-AP001793.1-1:1	Homo sapiens cDNA FLJ45514 fis, clone BRTHA2022074. [AK127422]	7.31061	6.38457	-1.90006	-0.926045	1.90006	down
A_33_P3327818		AL157466				8.77317	9.98468	2.3158	1.21151	2.3158	up
A_23_P307544	5362	NM_025179	PLXNA2	plexin A2	Homo sapiens plexin A2 (PLXNA2), mRNA [NM_025179]	3.96457	2.92657	-2.05339	-1.03801	2.05339	down
A_33_P3307008	643677	NM_001146197	CCDC168	coiled-coil domain containing 168	Homo sapiens coiled-coil domain containing 168 (CCDC168), mRNA [NM_001146197]	2.21482	3.89629	3.20754	1.68147	3.20754	up
A_22_P00025303			lnc-MYL2-3	lnc-MYL2-3:1	LNCipedia lincRNA (lnc-MYL2-3), lincRNA [lnc-MYL2-3:1]	3.3812	2.15091	-2.34615	-1.23029	2.34615	down
A_23_P46215	80128	NM_025058	TRIM46	tripartite motif containing 46	Homo sapiens tripartite motif containing 46 (TRIM46), transcript variant 1, mRNA [NM_025058]	2.98995	4.0341	2.06214	1.04414	2.06214	up
A_33_P3217743	401149		LINC01061	long intergenic non-protein coding RNA 1061	Homo sapiens long intergenic non-protein coding RNA 1061 (LINC01061), long non-coding RNA [NR_037596]	3.33571	4.27046	1.91156	0.934752	1.91156	up
A_33_P3392829	339768	NM_194312	ESPNL	espin-like	Homo sapiens espin-like (ESPNL), mRNA [NM_194312]	2.27235	3.88746	3.06336	1.61511	3.06336	up
A_23_P300100	26279	BC025706	PLA2G2D	phospholipase A2, group IID	phospholipase A2, group IID [Source:HGNC Symbol;Acc:HGNC:9033] [ENST00000375105]	2.48974	5.11889	6.18658	2.62914	6.18658	up
A_33_P3292739	377630	NM_201402	USP17L2	ubiquitin specific peptidase 17-like family member 2	Homo sapiens ubiquitin specific peptidase 17-like family member 2 (USP17L2), mRNA [NM_201402]	5.49397	6.45891	1.95198	0.964938	1.95198	up
A_21_P0004475			lnc-PROP1-3	lnc-PROP1-3:1	LNCipedia lincRNA (lnc-PROP1-3), lincRNA [lnc-PROP1-3:1]	5.65921	4.07097	-3.00682	-1.58824	3.00682	down
A_22_P00018055			lnc-ZNF286A-4	lnc-ZNF286A-4:1	PMP22_HUMAN (Q01453) Peripheral myelin protein 22 (PMP-22), partial (16%) [THC2611153]	2.53422	4.57527	4.11546	2.04105	4.11546	up
A_33_P3271276	5673	NM_001130014	PSG5	pregnancy specific beta-1-glycoprotein 5	Homo sapiens pregnancy specific beta-1-glycoprotein 5 (PSG5), transcript variant 2, mRNA [NM_001130014]	3.7231	6.52823	6.98922	2.80513	6.98922	up
A_23_P326157	64090	NM_022134	GAL3ST2	galactose-3-O-sulfotransferase 2	Homo sapiens galactose-3-O-sulfotransferase 2 (GAL3ST2), mRNA [NM_022134]	4.34857	3.13914	-2.31247	-1.20943	2.31247	down
A_21_P0012625	101927849		LOC101927849	uncharacterized LOC101927849	Homo sapiens uncharacterized LOC101927849 (LOC101927849), long non-coding RNA [NR_125887]	2.69654	2.07858	-1.5347	-0.617954	1.5347	down
A_33_P3284295						2.81446	3.67108	1.81079	0.856622	1.81079	up
A_22_P00002171	100506305		LINC00958	long intergenic non-protein coding RNA 958	long intergenic non-protein coding RNA 958 [Source:HGNC Symbol;Acc:HGNC:48671] [ENST00000527945]	11.4825	10.8175	-1.58564	-0.665065	1.58564	down
A_33_P3857239	284116	NR_033415	KRT42P	keratin 42 pseudogene	Homo sapiens keratin 42 pseudogene (KRT42P), non-coding RNA [NR_033415]	10.353	11.3011	1.92937	0.948133	1.92937	up
A_33_P3461633	284454	NR_036515	LOC284454	uncharacterized LOC284454	Homo sapiens uncharacterized LOC284454 (LOC284454), long non-coding RNA [NR_036515]	8.09896	9.41305	2.48646	1.31409	2.48646	up
A_22_P00010682					DB027775 TESTI2 Homo sapiens cDNA clone TESTI2010412 5', mRNA sequence [DB027775]	2.05617	2.91207	1.80988	0.855897	1.80988	up
A_32_P194962		BE300169			600944622T1 NIH_MGC_17 Homo sapiens cDNA clone IMAGE:2960789 3', mRNA sequence [BE300169]	9.41478	10.1704	1.68838	0.755643	1.68838	up
A_33_P3335740	55056	NR_026891	FLJ10038	uncharacterized protein FLJ10038	Homo sapiens uncharacterized protein FLJ10038 (FLJ10038), long non-coding RNA [NR_026891]	6.7826	5.70146	-2.11572	-1.08115	2.11572	down
A_22_P00010181					DB004733 TBAES2 Homo sapiens cDNA clone TBAES2007570 5', mRNA sequence [DB004733]	3.923	2.77828	-2.21102	-1.14471	2.21102	down
A_33_P3353692	4627	NM_002473	MYH9	myosin, heavy chain 9, non-muscle	Homo sapiens myosin, heavy chain 9, non-muscle (MYH9), mRNA [NM_002473]	7.0646	7.8501	1.72368	0.785491	1.72368	up
A_22_P00021435			lnc-C9orf103-3	lnc-C9orf103-3:1	LNCipedia lincRNA (lnc-C9orf103-3), lincRNA [lnc-C9orf103-3:1]	3.01099	3.98568	1.96522	0.974688	1.96522	up
A_22_P00001802						4.66523	5.58451	1.89118	0.919285	1.89118	up
A_33_P3375755					GB	7.70112	6.84643	-1.80837	-0.854689	1.80837	down
A_33_P3231120	64921	NM_022900	CASD1	CAS1 domain containing 1	Homo sapiens CAS1 domain containing 1 (CASD1), mRNA [NM_022900]	5.64631	4.95596	-1.61367	-0.690348	1.61367	down
A_23_P36825	9052	NM_003979	GPRC5A	G protein-coupled receptor, class C, group 5, member A	Homo sapiens G protein-coupled receptor, class C, group 5, member A (GPRC5A), mRNA [NM_003979]	9.53293	10.1553	1.5394	0.622366	1.5394	up
A_21_P0009762			lnc-ANKRD27-4	lnc-ANKRD27-4:1	LNCipedia lincRNA (lnc-ANKRD27-4), lincRNA [lnc-ANKRD27-4:1]	2.94428	2.10261	-1.79213	-0.841672	1.79213	down
A_21_P0010419	101927499	XR_244444	LOC101927499	uncharacterized LOC101927499	PREDICTED: Homo sapiens uncharacterized LOC101927499 (LOC101927499), ncRNA [XR_244444]	2.16846	2.8055	1.55513	0.637039	1.55513	up
A_22_P00014805					long intergenic non-protein coding RNA 511 [Source:HGNC Symbol;Acc:HGNC:43564] [ENST00000581183]	3.88402	2.85339	-2.04292	-1.03063	2.04292	down
A_22_P00024975	24139	AK308580	EML2	echinoderm microtubule associated protein like 2	echinoderm microtubule associated protein like 2 [Source:HGNC Symbol;Acc:HGNC:18035] [ENST00000585386]	6.30461	4.54862	-3.37756	-1.75598	3.37756	down
A_33_P3617190	651337	AK124119	LOC651337	uncharacterized LOC651337	Homo sapiens cDNA FLJ42125 fis, clone TESTI2009511. [AK124119]	4.18907	5.20259	2.01884	1.01352	2.01884	up
A_23_P390722	163590	NM_022347	TOR1AIP2	torsin A interacting protein 2	Homo sapiens torsin A interacting protein 2 (TOR1AIP2), transcript variant 1, mRNA [NM_022347]	7.72654	8.68626	1.94493	0.959719	1.94493	up
A_21_P0004147	728769		SCAMP1-AS1	SCAMP1 antisense RNA 1	SCAMP1 antisense RNA 1 [Source:HGNC Symbol;Acc:HGNC:50544] [ENST00000513755]	4.32958	5.13959	1.75322	0.810008	1.75322	up
A_24_P577694	107	NM_021116	ADCY1	adenylate cyclase 1 (brain)	Homo sapiens adenylate cyclase 1 (brain) (ADCY1), transcript variant 1, mRNA [NM_021116]	2.03303	3.32954	2.45634	1.29651	2.45634	up
A_22_P00013689		DB049326	lnc-RP11-728F11.4.1-2	lnc-RP11-728F11.4.1-2:1	DB049326 TESTI2 Homo sapiens cDNA clone TESTI2038612 5', mRNA sequence [DB049326]	2.05721	3.1302	2.10379	1.07299	2.10379	up
A_33_P3688869	440910	NR_030728	LOC440910	uncharacterized LOC440910	Homo sapiens uncharacterized LOC440910 (LOC440910), long non-coding RNA [NR_030728]	6.09927	5.51356	-1.50077	-0.585707	1.50077	down
A_23_P435521	113277	NM_145041	TMEM106A	transmembrane protein 106A	Homo sapiens transmembrane protein 106A (TMEM106A), transcript variant 2, mRNA [NM_145041]	2.07167	2.91805	1.79798	0.846378	1.79798	up
A_33_P3303519	387837	NM_205852	CLEC12B	C-type lectin domain family 12, member B	Homo sapiens C-type lectin domain family 12, member B (CLEC12B), transcript variant 2, mRNA [NM_205852]	7.5312	8.31553	1.72229	0.784328	1.72229	up
A_21_P0009222			lnc-COX10-6	lnc-COX10-6:1	LNCipedia lincRNA (lnc-COX10-6), lincRNA [lnc-COX10-6:1]	2.78127	2.09329	-1.61103	-0.687984	1.61103	down
A_23_P207675	113026	NM_133373	PLCD3	phospholipase C, delta 3	Homo sapiens phospholipase C, delta 3 (PLCD3), mRNA [NM_133373]	9.48279	10.5259	2.06062	1.04308	2.06062	up
A_21_P0013470	100132923	NR_027425	FAM66D	family with sequence similarity 66, member D	Homo sapiens family with sequence similarity 66, member D (FAM66D), long non-coding RNA [NR_027425]	2.14897	2.96982	1.76645	0.820852	1.76645	up
A_22_P00014804					long intergenic non-protein coding RNA 511 [Source:HGNC Symbol;Acc:HGNC:43564] [ENST00000583460]	2.17731	4.12242	3.85067	1.94511	3.85067	up
A_21_P0014015	1267	AK296534	CNP	2',3'-cyclic nucleotide 3' phosphodiesterase	2',3'-cyclic nucleotide 3' phosphodiesterase [Source:HGNC Symbol;Acc:HGNC:2158] [ENST00000592861]	5.20662	6.03137	1.77122	0.824742	1.77122	up
A_33_P3420640	390199	NM_001004711	OR4D9	olfactory receptor, family 4, subfamily D, member 9	Homo sapiens olfactory receptor, family 4, subfamily D, member 9 (OR4D9), mRNA [NM_001004711]	2.39453	3.00285	1.52448	0.608317	1.52448	up
A_33_P3369461	57463	NM_020703	AMIGO1	adhesion molecule with Ig-like domain 1	Homo sapiens adhesion molecule with Ig-like domain 1 (AMIGO1), mRNA [NM_020703]	7.71567	8.64695	1.90697	0.931282	1.90697	up
A_22_P00006397			lnc-FBXL22-1	lnc-FBXL22-1:1	LNCipedia lincRNA (lnc-FBXL22-1), lincRNA [lnc-FBXL22-1:1]	2.48107	3.54539	2.09118	1.06432	2.09118	up
A_22_P00014176		BG220746	lnc-SDCCAG8-1	lnc-SDCCAG8-1:1	RST40535 Athersys RAGE Library Homo sapiens cDNA, mRNA sequence [BG220746]	3.66927	4.35714	1.6109	0.687869	1.6109	up
A_22_P00017324	100289388	NR_102280	KCTD21-AS1	KCTD21 antisense RNA 1	Homo sapiens KCTD21 antisense RNA 1 (KCTD21-AS1), transcript variant 1, long non-coding RNA [NR_102280]	3.61938	4.80713	2.27797	1.18775	2.27797	up
A_23_P105691	55507	NM_018654	GPRC5D	G protein-coupled receptor, class C, group 5, member D	Homo sapiens G protein-coupled receptor, class C, group 5, member D (GPRC5D), mRNA [NM_018654]	2.52516	4.76194	4.71341	2.23677	4.71341	up
A_22_P00020427	101927215	NR_110118	LINC01266	long intergenic non-protein coding RNA 1266	Homo sapiens long intergenic non-protein coding RNA 1266 (LINC01266), long non-coding RNA [NR_110118]	3.51105	8.28848	27.4253	4.77744	27.4253	up
A_33_P3361513	54475	NM_001014445	NLE1	notchless homolog 1 (Drosophila)	Homo sapiens notchless homolog 1 (Drosophila) (NLE1), transcript variant 2, mRNA [NM_001014445]	8.76204	9.36166	1.51532	0.59962	1.51532	up
A_21_P0014455	101928243	NR_110200	DARS-AS1	DARS antisense RNA 1	Homo sapiens DARS antisense RNA 1 (DARS-AS1), transcript variant 2, long non-coding RNA [NR_110200]	3.28069	2.57267	-1.63356	-0.708021	1.63356	down
A_21_P0011134			XLOC_l2_003647		BROAD Institute lincRNA (XLOC_l2_003647), lincRNA [TCONS_l2_00006753]	2.01453	2.73844	1.65165	0.723904	1.65165	up
A_33_P3284408	84301	NM_032341	DDI2	DNA-damage inducible 1 homolog 2 (S. cerevisiae)	Homo sapiens DNA-damage inducible 1 homolog 2 (S. cerevisiae) (DDI2), mRNA [NM_032341]	4.57979	5.6529	2.10396	1.07311	2.10396	up
A_22_P00017756	56252		YLPM1	YLP motif containing 1	YLP motif containing 1 [Source:HGNC Symbol;Acc:HGNC:17798] [ENST00000553381]	2.51822	3.88745	2.58332	1.36922	2.58332	up
A_23_P361381	11144	NM_007068	DMC1	DNA meiotic recombinase 1	Homo sapiens DNA meiotic recombinase 1 (DMC1), transcript variant 1, mRNA [NM_007068]	5.25432	4.37947	-1.83383	-0.874857	1.83383	down
A_23_P162589	7421	NM_001017535	VDR	vitamin D (1,25- dihydroxyvitamin D3) receptor	Homo sapiens vitamin D (1,25- dihydroxyvitamin D3) receptor (VDR), transcript variant 2, mRNA [NM_001017535]	11.1532	12.0696	1.88749	0.916469	1.88749	up
A_22_P00013730						4.58306	3.64735	-1.91284	-0.935713	1.91284	down
A_22_P00000712						4.9929	5.72565	1.6618	0.732745	1.6618	up
A_33_P3419485		BX106402			BX106402 Soares_NFL_T_GBC_S1 Homo sapiens cDNA clone IMAGp998J223812, mRNA sequence [BX106402]	2.00962	3.2458	2.35574	1.23618	2.35574	up
A_22_P00001091						2.02274	2.84918	1.7733	0.826436	1.7733	up
A_33_P3614398	283516	AK096235	LOC283516	uncharacterized LOC283516	Homo sapiens cDNA FLJ38916 fis, clone NT2NE2008961. [AK096235]	2.02623	2.88714	1.81619	0.860916	1.81619	up
A_21_P0001378			lnc-CD1D-1	lnc-CD1D-1:1	LNCipedia lincRNA (lnc-CD1D-1), lincRNA [lnc-CD1D-1:1]	5.8243	7.00177	2.26179	1.17747	2.26179	up
A_21_P0002523			lnc-KIAA1715-2	lnc-KIAA1715-2:1	LNCipedia lincRNA (lnc-KIAA1715-2), lincRNA [lnc-KIAA1715-2:1]	2.03241	3.60452	2.97338	1.5721	2.97338	up
A_33_P3429576	1176	NM_001284	AP3S1	adaptor-related protein complex 3, sigma 1 subunit	Homo sapiens adaptor-related protein complex 3, sigma 1 subunit (AP3S1), mRNA [NM_001284]	10.1296	9.513	-1.53325	-0.616594	1.53325	down
A_21_P0000454	100033821	NR_003360	SNORD116-29	small nucleolar RNA, C/D box 116-29	Homo sapiens small nucleolar RNA, C/D box 116-29 (SNORD116-29), small nucleolar RNA [NR_003360]	3.50411	2.9051	-1.51468	-0.599017	1.51468	down
A_22_P00021530					AGENCOURT_6415764 NIH_MGC_85 Homo sapiens cDNA clone IMAGE:5495752 5', mRNA sequence [BM459219]	2.14889	2.94567	1.73721	0.796774	1.73721	up
A_22_P00001854	101929335	NR_110151	ADAMTS9-AS1	ADAMTS9 antisense RNA 1	Homo sapiens ADAMTS9 antisense RNA 1 (ADAMTS9-AS1), transcript variant 2, long non-coding RNA [NR_110151]	5.65444	7.02328	2.58262	1.36884	2.58262	up
A_33_P3213772	23380	NM_001300952	SRGAP2	SLIT-ROBO Rho GTPase activating protein 2	Homo sapiens SLIT-ROBO Rho GTPase activating protein 2 (SRGAP2), transcript variant 4, mRNA [NM_001300952]	10.9859	11.6298	1.56257	0.643925	1.56257	up
A_24_P943393	79026	NM_001620	AHNAK	AHNAK nucleoprotein	Homo sapiens AHNAK nucleoprotein (AHNAK), transcript variant 1, mRNA [NM_001620]	13.4891	14.1982	1.63481	0.70912	1.63481	up
A_33_P3367615	1316	NM_001160124	KLF6	Kruppel-like factor 6	Homo sapiens Kruppel-like factor 6 (KLF6), transcript variant B, mRNA [NM_001160124]	5.08776	5.97513	1.8498	0.887373	1.8498	up
A_33_P3374180	388799	XM_005260411	FAM209B	family with sequence similarity 209, member B	PREDICTED: Homo sapiens family with sequence similarity 209, member B (FAM209B), transcript variant X1, mRNA [XM_005260411]	2.42797	3.50715	2.11283	1.07918	2.11283	up
A_33_P3337627	7225	NM_004621	TRPC6	transient receptor potential cation channel, subfamily C, member 6	Homo sapiens transient receptor potential cation channel, subfamily C, member 6 (TRPC6), mRNA [NM_004621]	9.69382	10.3438	1.5691	0.649936	1.5691	up
A_19_P00318848	100133545		MRPL23-AS1	MRPL23 antisense RNA 1	Homo sapiens MRPL23 antisense RNA 1 (MRPL23-AS1), long non-coding RNA [NR_024471]	4.19325	2.86185	-2.51647	-1.3314	2.51647	down
A_21_P0001172						3.37886	2.04051	-2.52861	-1.33835	2.52861	down
A_23_P360268	158696	NR_026935	LINC00889	long intergenic non-protein coding RNA 889	Homo sapiens long intergenic non-protein coding RNA 889 (LINC00889), long non-coding RNA [NR_026935]	4.39053	3.78213	-1.52458	-0.608409	1.52458	down
A_22_P00007204	407975	NR_027349	MIR17HG	miR-17-92 cluster host gene (non-protein coding)	Homo sapiens miR-17-92 cluster host gene (non-protein coding) (MIR17HG), transcript variant 2, long non-coding RNA [NR_027349]	5.69088	6.44452	1.68605	0.753645	1.68605	up
A_21_P0000166	100506012	NM_001205281	PPP5D1	PPP5 tetratricopeptide repeat domain containing 1	Homo sapiens PPP5 tetratricopeptide repeat domain containing 1 (PPP5D1), mRNA [NM_001205281]	3.27801	2.00228	-2.42121	-1.27573	2.42121	down
A_21_P0000483	692195	NR_003941	SNORD75	small nucleolar RNA, C/D box 75	Homo sapiens small nucleolar RNA, C/D box 75 (SNORD75), small nucleolar RNA [NR_003941]	3.91336	4.94477	2.04403	1.03141	2.04403	up
A_22_P00009560			lnc-MAP3K8-2	lnc-MAP3K8-2:1	LNCipedia lincRNA (lnc-MAP3K8-2), lincRNA [lnc-MAP3K8-2:1]	1.99755	3.27608	2.42592	1.27853	2.42592	up
A_24_P115529	51145	NR_122032	LOC51145	uncharacterized LOC51145	Homo sapiens uncharacterized LOC51145 (LOC51145), long non-coding RNA [NR_122032]	2.89817	2.08069	-1.76232	-0.817479	1.76232	down
A_21_P0004759	101928280	NR_125854	LOC101928280	uncharacterized LOC101928280	Homo sapiens uncharacterized LOC101928280 (LOC101928280), long non-coding RNA [NR_125854]	2.30572	3.13493	1.77671	0.829207	1.77671	up
A_22_P00015088		AF400489	lnc-SNURF-3	lnc-SNURF-3:9	Homo sapiens clone Rt-5 SNURF-SNRPN mRNA, downstream untranslated exons, alternatively spliced. [AF400489]	3.60967	4.9963	2.61466	1.38663	2.61466	up
A_33_P3209176						14.4927	13.8568	-1.55396	-0.635946	1.55396	down
A_33_P3228591		AK301084			WD repeat domain 45 [Source:HGNC Symbol;Acc:HGNC:28912] [ENST00000376357]	3.42568	4.47177	2.06492	1.04609	2.06492	up
A_21_P0012872			XLOC_l2_011873		BROAD Institute lincRNA (XLOC_l2_011873), lincRNA [TCONS_l2_00022667]	3.52985	4.16585	1.55402	0.636005	1.55402	up
A_22_P00014979			lnc-SMARCC2-5	lnc-SMARCC2-5:1	LNCipedia lincRNA (lnc-SMARCC2-5), lincRNA [lnc-SMARCC2-5:1]	8.12985	8.72837	1.51416	0.59852	1.51416	up
A_22_P00007677			lnc-HIATL1-7	lnc-HIATL1-7:1	LNCipedia lincRNA (lnc-HIATL1-7), lincRNA [lnc-HIATL1-7:1]	4.26788	5.705	2.7078	1.43712	2.7078	up
A_33_P3404331	23118	NM_015093	TAB2	TGF-beta activated kinase 1/MAP3K7 binding protein 2	Homo sapiens TGF-beta activated kinase 1/MAP3K7 binding protein 2 (TAB2), transcript variant 1, mRNA [NM_015093]	8.70137	9.50873	1.75	0.807357	1.75	up
A_33_P3272395	401409	NM_001008749	RAB19	RAB19, member RAS oncogene family	Homo sapiens RAB19, member RAS oncogene family (RAB19), mRNA [NM_001008749]	2.93101	3.98054	2.06985	1.04952	2.06985	up
A_32_P528967	132112	NM_153708	RTP1	receptor (chemosensory) transporter protein 1	Homo sapiens receptor (chemosensory) transporter protein 1 (RTP1), mRNA [NM_153708]	3.67438	2.85793	-1.76108	-0.816458	1.76108	down
A_21_P0009372			lnc-RAB40B-1	lnc-RAB40B-1:3	LNCipedia lincRNA (lnc-RAB40B-1), lincRNA [lnc-RAB40B-1:3]	2.97223	2.07427	-1.86342	-0.897956	1.86342	down
A_33_P3308332	58473	NM_021200	PLEKHB1	pleckstrin homology domain containing, family B (evectins) member 1	Homo sapiens pleckstrin homology domain containing, family B (evectins) member 1 (PLEKHB1), transcript variant 1, mRNA [NM_021200]	6.07392	6.81799	1.67489	0.744069	1.67489	up
A_32_P834166		AF128541			checkpoint with forkhead and ring finger domains, E3 ubiquitin protein ligase [Source:HGNC Symbol;Acc:HGNC:20455] [ENST00000266880]	6.26135	6.89617	1.55275	0.634826	1.55275	up
A_21_P0005816			lnc-RP11-419C23.1.1-2	lnc-RP11-419C23.1.1-2:1	LNCipedia lincRNA (lnc-RP11-419C23.1.1-2), lincRNA [lnc-RP11-419C23.1.1-2:1]	5.31703	6.38792	2.10073	1.07089	2.10073	up
A_21_P0010605						3.59999	4.24805	1.56706	0.648058	1.56706	up
A_33_P6549164	66035	AK055523	SLC2A11	solute carrier family 2 (facilitated glucose transporter), member 11	solute carrier family 2 (facilitated glucose transporter), member 11 [Source:HGNC Symbol;Acc:HGNC:14239] [ENST00000473357]	17.1068	16.2977	-1.75206	-0.809052	1.75206	down
A_21_P0008361			lnc-NRXN3-1	lnc-NRXN3-1:1	LNCipedia lincRNA (lnc-NRXN3-1), lincRNA [lnc-NRXN3-1:1]	4.52025	5.74623	2.33914	1.22598	2.33914	up
A_21_P0000010	2289	NM_001145777	FKBP5	FK506 binding protein 5	Homo sapiens FK506 binding protein 5 (FKBP5), transcript variant 4, mRNA [NM_001145777]	4.98267	2.17743	-6.98974	-2.80524	6.98974	down
A_33_P3304247		AK130267			Homo sapiens cDNA FLJ26757 fis, clone PRS02255. [AK130267]	5.03639	5.7519	1.64206	0.715508	1.64206	up
A_23_P121480	4345	NM_001004196	CD200	CD200 molecule	Homo sapiens CD200 molecule (CD200), transcript variant 2, mRNA [NM_001004196]	2.50875	3.35489	1.79768	0.846135	1.79768	up
A_33_P3275199	8629	NM_003724	JRK	Jrk homolog (mouse)	Homo sapiens Jrk homolog (mouse) (JRK), transcript variant 1, mRNA [NM_003724]	9.5406	10.1996	1.57895	0.658964	1.57895	up
A_21_P0003771			lnc-PCDH18-3	lnc-PCDH18-3:1	LNCipedia lincRNA (lnc-PCDH18-3), lincRNA [lnc-PCDH18-3:1]	4.2423	3.43881	-1.74532	-0.803495	1.74532	down
A_21_P0004409			lnc-ZNF366-3	lnc-ZNF366-3:3	LNCipedia lincRNA (lnc-ZNF366-3), lincRNA [lnc-ZNF366-3:3]	3.39778	2.75205	-1.56453	-0.645733	1.56453	down
A_23_P372478	327657	NM_175739	SERPINA9	serpin peptidase inhibitor, clade A (alpha-1 antiproteinase, antitrypsin), member 9	Homo sapiens serpin peptidase inhibitor, clade A (alpha-1 antiproteinase, antitrypsin), member 9 (SERPINA9), transcript variant 1, mRNA [NM_175739]	3.84226	2.48913	-2.55466	-1.35313	2.55466	down
A_22_P00012868						4.11987	3.42847	-1.61485	-0.691404	1.61485	down
A_22_P00019746			lnc-KIAA0564-1	lnc-KIAA0564-1:1	LNCipedia lincRNA (lnc-KIAA0564-1), lincRNA [lnc-KIAA0564-1:1]	2.69707	2.06347	-1.55143	-0.633599	1.55143	down
A_22_P00016078					Homo sapiens hypothetical protein LOC340178, mRNA (cDNA clone IMAGE:5297033). [BC044924]	2.09091	2.96797	1.83663	0.877058	1.83663	up
A_23_P154235	9111	NM_004688	NMI	N-myc (and STAT) interactor	Homo sapiens N-myc (and STAT) interactor (NMI), mRNA [NM_004688]	9.3982	8.78335	-1.5314	-0.614851	1.5314	down
A_23_P325438	23214	NM_015171	XPO6	exportin 6	Homo sapiens exportin 6 (XPO6), transcript variant 2, mRNA [NM_015171]	9.99479	10.8765	1.84252	0.88168	1.84252	up
A_22_P00004699	100287098	NR_109770	LOC100287098	uncharacterized LOC100287098	Homo sapiens uncharacterized LOC100287098 (LOC100287098), long non-coding RNA [NR_109770]	4.85889	5.65791	1.73992	0.799025	1.73992	up
A_33_P3312209						3.40976	4.20908	1.74028	0.799322	1.74028	up
A_22_P00011539			lnc-PCDH10-5	lnc-PCDH10-5:1	LNCipedia lincRNA (lnc-PCDH10-5), lincRNA [lnc-PCDH10-5:1]	4.69103	3.10844	-2.99506	-1.58259	2.99506	down
A_33_P3241884	9672	NM_014654	SDC3	syndecan 3	Homo sapiens syndecan 3 (SDC3), mRNA [NM_014654]	3.39581	4.8172	2.67842	1.42138	2.67842	up
A_22_P00015177			lnc-SORL1-2	lnc-SORL1-2:2	LNCipedia lincRNA (lnc-SORL1-2), lincRNA [lnc-SORL1-2:2]	4.26691	2.7132	-2.93571	-1.55371	2.93571	down
A_21_P0009871			lnc-PPDPF-1	lnc-PPDPF-1:6	LNCipedia lincRNA (lnc-PPDPF-1), lincRNA [lnc-PPDPF-1:6]	4.03943	2.38623	-3.14531	-1.6532	3.14531	down
A_22_P00025508			lnc-C5orf17-2	lnc-C5orf17-2:1	LNCipedia lincRNA (lnc-C5orf17-2), lincRNA [lnc-C5orf17-2:1]	4.27644	5.33107	2.07718	1.05463	2.07718	up
A_33_P3615922	79846	NM_001039706	CFAP69	cilia and flagella associated protein 69	Homo sapiens cilia and flagella associated protein 69 (CFAP69), transcript variant 1, mRNA [NM_001039706]	6.19495	5.57595	-1.53581	-0.618998	1.53581	down
A_23_P216579	114299	NM_053016	PALM2	paralemmin 2	Homo sapiens paralemmin 2 (PALM2), transcript variant 1, mRNA [NM_053016]	3.39143	4.05444	1.58339	0.663015	1.58339	up
A_22_P00001016					annexin A8-like 1 [Source:HGNC Symbol;Acc:HGNC:23334] [ENST00000616785]	2.62742	2.02539	-1.51785	-0.602029	1.51785	down
A_22_P00020615		DB021274	lnc-RP11-234B24.6.1-1	lnc-RP11-234B24.6.1-1:1	DB021274 TESTI2 Homo sapiens cDNA clone TESTI2001796 5', mRNA sequence [DB021274]	3.62081	2.94647	-1.59587	-0.67434	1.59587	down
A_23_P14157	22873	NM_198968	DZIP1	DAZ interacting zinc finger protein 1	Homo sapiens DAZ interacting zinc finger protein 1 (DZIP1), transcript variant 2, mRNA [NM_198968]	9.42275	8.80494	-1.53455	-0.617811	1.53455	down
A_22_P00016937		CN275044	lnc-TSPAN5-2	lnc-TSPAN5-2:2	17000600059075 GRN_PRENEU Homo sapiens cDNA 5', mRNA sequence [CN275044]	4.68033	5.30484	1.54168	0.624504	1.54168	up
A_33_P3280237						4.68919	5.45294	1.6979	0.763749	1.6979	up
A_22_P00003751		AK127458			Homo sapiens cDNA FLJ45550 fis, clone BRTHA2036660. [AK127458]	2.04515	5.17723	8.767	3.13208	8.767	up
A_33_P3419321	26038	NM_015557	CHD5	chromodomain helicase DNA binding protein 5	Homo sapiens chromodomain helicase DNA binding protein 5 (CHD5), mRNA [NM_015557]	4.98004	5.6085	1.54592	0.628461	1.54592	up
A_21_P0012963	101928176	NR_125806	LINC01411	long intergenic non-protein coding RNA 1411	Homo sapiens long intergenic non-protein coding RNA 1411 (LINC01411), long non-coding RNA [NR_125806]	6.18287	5.35577	-1.77412	-0.827101	1.77412	down
A_22_P00018338						2.40361	3.34373	1.91869	0.940119	1.91869	up
A_21_P0004472			lnc-BOD1-1	lnc-BOD1-1:3	LNCipedia lincRNA (lnc-BOD1-1), lincRNA [lnc-BOD1-1:3]	4.74301	4.04772	-1.6192	-0.695282	1.6192	down
A_22_P00015572			lnc-STT3B-1	lnc-STT3B-1:1	LNCipedia lincRNA (lnc-STT3B-1), lincRNA [lnc-STT3B-1:1]	7.42385	8.0896	1.58639	0.665747	1.58639	up
A_22_P00014047	6290		SAA3P	serum amyloid A3 pseudogene	Homo sapiens serum amyloid A3 pseudogene (SAA3P), non-coding RNA [NR_026576]	6.10558	6.79424	1.61179	0.688662	1.61179	up
A_24_P415680	51086	NM_015978	TNNI3K	TNNI3 interacting kinase	Homo sapiens TNNI3 interacting kinase (TNNI3K), mRNA [NM_015978]	2.26292	4.31843	4.15691	2.05551	4.15691	up
A_23_P21495	8857	NM_003890	FCGBP	Fc fragment of IgG binding protein	Homo sapiens Fc fragment of IgG binding protein (FCGBP), mRNA [NM_003890]	4.95833	5.84085	1.84359	0.882519	1.84359	up
A_33_P3366550	101929715	NR_110597	LOC101929715	uncharacterized LOC101929715	Homo sapiens uncharacterized LOC101929715 (LOC101929715), long non-coding RNA [NR_110597]	2.43097	3.92181	2.81053	1.49084	2.81053	up
A_33_P3403913					hect domain and RLD 2 pseudogene 5 [Source:HGNC Symbol;Acc:HGNC:4873] [ENST00000562687]	3.86512	3.0494	-1.76017	-0.815716	1.76017	down
A_21_P0002667			lnc-ST3GAL5-1	lnc-ST3GAL5-1:1	LNCipedia lincRNA (lnc-ST3GAL5-1), lincRNA [lnc-ST3GAL5-1:1]	4.92331	6.34145	2.67242	1.41814	2.67242	up
A_21_P0007861						2.94375	3.90649	1.94901	0.96274	1.94901	up
A_33_P3567961		AK023539			Homo sapiens cDNA FLJ13477 fis, clone PLACE1003638. [AK023539]	2.08652	3.70984	3.08083	1.62332	3.08083	up
A_22_P00010416	284034	NR_034144	LINC00670	long intergenic non-protein coding RNA 670	Homo sapiens long intergenic non-protein coding RNA 670 (LINC00670), transcript variant 2, long non-coding RNA [NR_034144]	2.06945	2.69283	1.54048	0.623381	1.54048	up
A_24_P89835	225689	NM_139021	MAPK15	mitogen-activated protein kinase 15	Homo sapiens mitogen-activated protein kinase 15 (MAPK15), mRNA [NM_139021]	3.51033	2.61285	-1.8628	-0.897475	1.8628	down
A_24_P390495	6376	AB209037	CX3CL1	chemokine (C-X3-C motif) ligand 1	chemokine (C-X3-C motif) ligand 1 [Source:HGNC Symbol;Acc:HGNC:10647] [ENST00000006053]	3.0974	3.73568	1.55647	0.638277	1.55647	up
A_21_P0013194	729737	NR_039983	LOC729737	uncharacterized LOC729737	Homo sapiens uncharacterized LOC729737 (LOC729737), long non-coding RNA [NR_039983]	8.28218	9.36061	2.11173	1.07843	2.11173	up
A_33_P3232644					proteasome (prosome, macropain) subunit, alpha type, 6 pseudogene 2 [Source:HGNC Symbol;Acc:HGNC:39607] [ENST00000457574]	4.6026	2.90874	-3.23523	-1.69387	3.23523	down
A_22_P00013469			lnc-RP11-324D17.1.1-4	lnc-RP11-324D17.1.1-4:1	LNCipedia lincRNA (lnc-RP11-324D17.1.1-4), lincRNA [lnc-RP11-324D17.1.1-4:1]	3.7039	2.63047	-2.10444	-1.07343	2.10444	down
A_21_P0010564			XLOC_l2_000471		BROAD Institute lincRNA (XLOC_l2_000471), lincRNA [TCONS_l2_00000660]	3.07628	2.35566	-1.64789	-0.720619	1.64789	down
A_24_P68908	344887		LOC344887	NmrA-like family domain containing 1 pseudogene	Homo sapiens NmrA-like family domain containing 1 pseudogene (LOC344887), non-coding RNA [NR_033752]	8.93849	8.11839	-1.76553	-0.820104	1.76553	down
A_33_P3708763	100874205	NR_109811	ATP11A-AS1	ATP11A antisense RNA 1	Homo sapiens ATP11A antisense RNA 1 (ATP11A-AS1), transcript variant 2, long non-coding RNA [NR_109811]	2.99707	2.00844	-1.9843	-0.988629	1.9843	down
A_21_P0014549		XR_110276			PREDICTED: Homo sapiens uncharacterized LOC100506110 (LOC100506110), misc_RNA [XR_110276]	8.54926	7.93135	-1.53465	-0.617912	1.53465	down
A_22_P00010393					zt62e09.r1 Soares_testis_NHT Homo sapiens cDNA clone IMAGE:726952 5', mRNA sequence [AA401868]	3.53962	4.13294	1.50871	0.593318	1.50871	up
A_33_P3226498	1297	BC015409	COL9A1	collagen, type IX, alpha 1	collagen, type IX, alpha 1 [Source:HGNC Symbol;Acc:HGNC:2217] [ENST00000370496]	4.36936	5.28562	1.88722	0.916265	1.88722	up
A_33_P3839897	100151683	DW419002	RNU4ATAC	RNA, U4atac small nuclear (U12-dependent splicing)	HHAGE001732 Human liver regeneration after partial hepatectomy Homo sapiens cDNA, mRNA sequence [DW419002]	7.06263	6.16857	-1.85839	-0.894055	1.85839	down
A_21_P0008662			lnc-IL16-2	lnc-IL16-2:1	LNCipedia lincRNA (lnc-IL16-2), lincRNA [lnc-IL16-2:1]	8.58057	7.92785	-1.57214	-0.652725	1.57214	down
A_33_P3365755	127833	NM_001136504	SYT2	synaptotagmin II	Homo sapiens synaptotagmin II (SYT2), transcript variant 2, mRNA [NM_001136504]	4.76701	5.78827	2.02969	1.02126	2.02969	up
A_22_P00006119					Q5T9M3_HUMAN (Q5T9M3) Protein tyrosine phosphatase, receptor type, C, partial (52%) [THC2608287]	4.45762	3.20502	-2.38271	-1.2526	2.38271	down
A_23_P14193	5983	NM_002915	RFC3	replication factor C (activator 1) 3, 38kDa	Homo sapiens replication factor C (activator 1) 3, 38kDa (RFC3), transcript variant 1, mRNA [NM_002915]	11.3405	10.7353	-1.52124	-0.605249	1.52124	down
A_22_P00011202			lnc-OLFML3-1	lnc-OLFML3-1:1	UI-H-BI1-ack-f-10-0-UI.s1 NCI_CGAP_Sub3 Homo sapiens cDNA clone IMAGE:2714658 3', mRNA sequence [AW137291]	2.26427	5.11774	7.22738	2.85347	7.22738	up
A_21_P0001833					601153288F1 NIH_MGC_19 Homo sapiens cDNA clone IMAGE:3509612 5', mRNA sequence [BE313630]	3.20343	2.1867	-2.02334	-1.01674	2.02334	down
A_24_P136470	54718	NR_027795	BTN2A3P	butyrophilin, subfamily 2, member A3, pseudogene	Homo sapiens butyrophilin, subfamily 2, member A3, pseudogene (BTN2A3P), non-coding RNA [NR_027795]	7.4342	8.35571	1.8941	0.921509	1.8941	up
A_22_P00020609	100286938	NR_026668	VPS13A-AS1	VPS13A antisense RNA 1	Homo sapiens VPS13A antisense RNA 1 (VPS13A-AS1), long non-coding RNA [NR_026668]	6.06578	6.91763	1.80482	0.851855	1.80482	up
A_24_P58501	26682	NM_001004195	OR4F4	olfactory receptor, family 4, subfamily F, member 4	Homo sapiens olfactory receptor, family 4, subfamily F, member 4 (OR4F4), mRNA [NM_001004195]	2.82784	2.12782	-1.62453	-0.70002	1.62453	down
A_33_P3381781	23248		RPRD2	regulation of nuclear pre-mRNA domain containing 2	regulation of nuclear pre-mRNA domain containing 2 [Source:HGNC Symbol;Acc:HGNC:29039] [ENST00000369067]	7.61203	6.80129	-1.7541	-0.810733	1.7541	down
A_22_P00000565	100133172		FAM66A	family with sequence similarity 66, member A	Homo sapiens family with sequence similarity 66, member A (FAM66A), long non-coding RNA [NR_026789]	2.26274	3.50205	2.36086	1.23931	2.36086	up
A_33_P3231908	5455	NM_006236	POU3F3	POU class 3 homeobox 3	Homo sapiens POU class 3 homeobox 3 (POU3F3), mRNA [NM_006236]	3.34057	2.61681	-1.65147	-0.723751	1.65147	down
A_33_P3378514	8654	NM_001083	PDE5A	phosphodiesterase 5A, cGMP-specific	Homo sapiens phosphodiesterase 5A, cGMP-specific (PDE5A), transcript variant 1, mRNA [NM_001083]	9.16608	9.89872	1.66168	0.732638	1.66168	up
A_22_P00018492			lnc-CHAD-3	lnc-CHAD-3:1	EPN3_HUMAN (Q9H201) Epsin-3 (EPS-15-interacting protein 3), partial (9%) [THC2768316]	3.25787	2.20623	-2.0729	-1.05165	2.0729	down
A_21_P0013323	101929463	XR_426202	LOC101929463	uncharacterized LOC101929463	PREDICTED: Homo sapiens uncharacterized LOC101929463 (LOC101929463), transcript variant X2, ncRNA [XR_426202]	7.20806	7.87664	1.58951	0.668582	1.58951	up
A_21_P0005630	101927774	NR_121672	LINC00824	long intergenic non-protein coding RNA 824	Homo sapiens long intergenic non-protein coding RNA 824 (LINC00824), transcript variant 1, long non-coding RNA [NR_121672]	4.7475	4.02478	-1.65029	-0.722723	1.65029	down
A_22_P00020106			lnc-SMG1-2	lnc-SMG1-2:1	LNCipedia lincRNA (lnc-SMG1-2), lincRNA [lnc-SMG1-2:1]	9.99733	8.64596	-2.55154	-1.35137	2.55154	down
A_23_P79217	3938	NM_002299	LCT	lactase	Homo sapiens lactase (LCT), mRNA [NM_002299]	2.15444	4.04271	3.70191	1.88827	3.70191	up
A_33_P3714341		AB363267			Homo sapiens IGK mRNA for immunoglobulin kappa light chain, partial cds, clone: F010-014L. [AB363267]	1.9954	3.06171	2.09407	1.06631	2.09407	up
A_22_P00019994			lnc-ORC4-1	lnc-ORC4-1:1	LNCipedia lincRNA (lnc-ORC4-1), lincRNA [lnc-ORC4-1:1]	4.18244	4.77287	1.5057	0.590437	1.5057	up
A_22_P00002700		XR_109637			PREDICTED: Homo sapiens uncharacterized LOC100131174 (LOC100131174), misc_RNA [XR_109637]	2.01647	6.5347	22.9151	4.51823	22.9151	up
A_33_P3321303	2117	NM_001145312	ETV3	ets variant 3	Homo sapiens ets variant 3 (ETV3), transcript variant 1, mRNA [NM_001145312]	4.06266	4.76854	1.63114	0.705881	1.63114	up
A_23_P19182	51308	NM_016606	REEP2	receptor accessory protein 2	Homo sapiens receptor accessory protein 2 (REEP2), transcript variant 2, mRNA [NM_016606]	6.75308	7.50812	1.68767	0.755031	1.68767	up
A_21_P0001973			lnc-CCDC140-5	lnc-CCDC140-5:2	LNCipedia lincRNA (lnc-CCDC140-5), lincRNA [lnc-CCDC140-5:2]	4.74104	6.60709	3.64533	1.86605	3.64533	up
A_21_P0002562			lnc-SNTG2-4	lnc-SNTG2-4:3	LNCipedia lincRNA (lnc-SNTG2-4), lincRNA [lnc-SNTG2-4:3]	3.036	2.08622	-1.93159	-0.949787	1.93159	down
A_21_P0001730			lnc-C1orf180-1	lnc-C1orf180-1:4	LNCipedia lincRNA (lnc-C1orf180-1), lincRNA [lnc-C1orf180-1:4]	2.17836	3.37006	2.28422	1.1917	2.28422	up
A_21_P0007778			lnc-DHX37-3	lnc-DHX37-3:5	LNCipedia lincRNA (lnc-DHX37-3), lincRNA [lnc-DHX37-3:5]	2.18435	4.39373	4.62477	2.20938	4.62477	up
A_21_P0010940	150159	NM_001100874	SLC9B1	solute carrier family 9, subfamily B (NHA1, cation proton antiporter 1), member 1	Homo sapiens solute carrier family 9, subfamily B (NHA1, cation proton antiporter 1), member 1 (SLC9B1), transcript variant 2, mRNA [NM_001100874]	2.20423	3.75993	2.93977	1.55571	2.93977	up
A_33_P3289034	9033	NM_001253837	PKD2L1	polycystic kidney disease 2-like 1	Homo sapiens polycystic kidney disease 2-like 1 (PKD2L1), transcript variant 2, mRNA [NM_001253837]	4.74678	5.86578	2.17197	1.119	2.17197	up
A_24_P202139	51108	NM_016025	METTL9	methyltransferase like 9	Homo sapiens methyltransferase like 9 (METTL9), transcript variant 1, mRNA [NM_016025]	9.43822	8.4732	-1.9521	-0.96503	1.9521	down
A_21_P0010233			lnc-C21orf63-2	lnc-C21orf63-2:1	LNCipedia lincRNA (lnc-C21orf63-2), lincRNA [lnc-C21orf63-2:1]	2.25341	4.62155	5.16275	2.36814	5.16275	up
A_32_P98927	64940	NR_040585	STAG3L4	stromal antigen 3-like 4 (pseudogene)	Homo sapiens stromal antigen 3-like 4 (pseudogene) (STAG3L4), transcript variant 1, non-coding RNA [NR_040585]	8.48144	7.75281	-1.65706	-0.728624	1.65706	down
A_33_P3287119	51252	NM_001122646	FAM178B	family with sequence similarity 178, member B	Homo sapiens family with sequence similarity 178, member B (FAM178B), transcript variant A, mRNA [NM_001122646]	8.4665	9.58542	2.17185	1.11892	2.17185	up
A_21_P0014502		AY952884			Homo sapiens antigen MMSA-4 mRNA sequence. [AY952884]	5.70749	6.93553	2.34248	1.22804	2.34248	up
A_33_P3390264	81341	NM_207374	OR10W1	olfactory receptor, family 10, subfamily W, member 1	Homo sapiens olfactory receptor, family 10, subfamily W, member 1 (OR10W1), mRNA [NM_207374]	3.18642	5.59246	5.30014	2.40603	5.30014	up
A_22_P00003224						2.49002	5.8024	9.93404	3.31238	9.93404	up
A_22_P00014198			lnc-SEBOX-1	lnc-SEBOX-1:1	LNCipedia lincRNA (lnc-SEBOX-1), lincRNA [lnc-SEBOX-1:1]	2.87813	2.23361	-1.56322	-0.644519	1.56322	down
A_21_P0012679	101927282		LOC101927282	uncharacterized LOC101927282	Homo sapiens uncharacterized LOC101927282 (LOC101927282), long non-coding RNA [NR_110753]	6.36928	5.65586	-1.63969	-0.71342	1.63969	down
A_21_P0004676	387111	NR_033376	LINC00222	long intergenic non-protein coding RNA 222	Homo sapiens long intergenic non-protein coding RNA 222 (LINC00222), long non-coding RNA [NR_033376]	3.20475	2.13639	-2.09705	-1.06836	2.09705	down
A_22_P00006852			lnc-GALC-1	lnc-GALC-1:1	LNCipedia lincRNA (lnc-GALC-1), lincRNA [lnc-GALC-1:1]	3.71668	2.11288	-3.03942	-1.60379	3.03942	down
A_21_P0008044	440132	NR_103813	LINC00545	long intergenic non-protein coding RNA 545	Homo sapiens long intergenic non-protein coding RNA 545 (LINC00545), long non-coding RNA [NR_103813]	5.33195	4.72781	-1.52008	-0.604147	1.52008	down
A_21_P0012690			XLOC_l2_011302		BROAD Institute lincRNA (XLOC_l2_011302), lincRNA [TCONS_l2_00021341]	3.34451	2.56378	-1.718	-0.780733	1.718	down
A_23_P31161	1358	NM_001869	CPA2	carboxypeptidase A2 (pancreatic)	Homo sapiens carboxypeptidase A2 (pancreatic) (CPA2), mRNA [NM_001869]	3.79876	5.51245	3.27999	1.71369	3.27999	up
A_24_P942743	7544	NM_003411	ZFY	zinc finger protein, Y-linked	Homo sapiens zinc finger protein, Y-linked (ZFY), transcript variant 1, mRNA [NM_003411]	2.68256	2.07597	-1.52265	-0.606584	1.52265	down
A_22_P00016243			lnc-TMCC1-4	lnc-TMCC1-4:3	LNCipedia lincRNA (lnc-TMCC1-4), lincRNA [lnc-TMCC1-4:3]	4.16181	2.97662	-2.27394	-1.1852	2.27394	down
A_33_P3358681			lnc-HDDC2-2	lnc-HDDC2-2:3	LNCipedia lincRNA (lnc-HDDC2-2), lincRNA [lnc-HDDC2-2:3]	1.99379	2.96901	1.96595	0.975227	1.96595	up
A_22_P00003859		AF086337	lnc-CELA3A-2	lnc-CELA3A-2:1	Homo sapiens full length insert cDNA clone ZD58F06. [AF086337]	5.61791	6.36226	1.67522	0.744353	1.67522	up
A_21_P0014037						2.54974	4.17931	3.09421	1.62957	3.09421	up
A_21_P0011538			XLOC_l2_005731		BROAD Institute lincRNA (XLOC_l2_005731), lincRNA [TCONS_l2_00010693]	3.68116	2.37298	-2.47628	-1.30818	2.47628	down
A_33_P3325708	101927801	XR_425468	LOC101927801	uncharacterized LOC101927801		4.93254	5.5858	1.57271	0.653254	1.57271	up
A_33_P3290149						5.49144	4.23714	-2.38551	-1.2543	2.38551	down
A_23_P321307	9509	NM_021599	ADAMTS2	ADAM metallopeptidase with thrombospondin type 1 motif, 2	Homo sapiens ADAM metallopeptidase with thrombospondin type 1 motif, 2 (ADAMTS2), transcript variant 2, mRNA [NM_021599]	2.78893	4.14029	2.55153	1.35136	2.55153	up
A_33_P3383236	375307	NM_198559	CATIP	ciliogenesis associated TTC17 interacting protein	Homo sapiens ciliogenesis associated TTC17 interacting protein (CATIP), mRNA [NM_198559]	2.85934	4.37228	2.85391	1.51294	2.85391	up
A_22_P00001621	104355295		SGMS1-AS1	SGMS1 antisense RNA 1	Homo sapiens SGMS1 antisense RNA 1 (SGMS1-AS1), long non-coding RNA [NR_126411]	7.82506	7.09948	-1.65357	-0.725585	1.65357	down
A_21_P0004229			lnc-TRIO-1	lnc-TRIO-1:1	LNCipedia lincRNA (lnc-TRIO-1), lincRNA [lnc-TRIO-1:1]	3.47177	4.73315	2.39726	1.26139	2.39726	up
A_23_P50919	5270	NM_006216	SERPINE2	serpin peptidase inhibitor, clade E (nexin, plasminogen activator inhibitor type 1), member 2	Homo sapiens serpin peptidase inhibitor, clade E (nexin, plasminogen activator inhibitor type 1), member 2 (SERPINE2), transcript variant 1, mRNA [NM_006216]	7.05296	7.7139	1.58112	0.660948	1.58112	up
A_23_P139864	83445	NM_031289	GSG1	germ cell associated 1	Homo sapiens germ cell associated 1 (GSG1), transcript variant 1, mRNA [NM_031289]	2.04874	4.35914	4.96019	2.3104	4.96019	up
A_33_P3388357	83889	NM_001291088	WDR87	WD repeat domain 87	Homo sapiens WD repeat domain 87 (WDR87), transcript variant 1, mRNA [NM_001291088]	3.89496	4.59379	1.62319	0.69883	1.62319	up
A_22_P00008670		AA459240			aa25d11.r1 NCI_CGAP_GCB1 Homo sapiens cDNA clone IMAGE:814293 5' similar to contains L1.t1 L1 repetitive element ;, mRNA sequence [AA459240]	6.58412	2.04325	-23.2777	-4.54087	23.2777	down
A_21_P0005445			lnc-DPP6-3	lnc-DPP6-3:1	LNCipedia lincRNA (lnc-DPP6-3), lincRNA [lnc-DPP6-3:1]	2.10231	2.74107	1.55699	0.638762	1.55699	up
A_21_P0005309						10.3164	11.0244	1.63351	0.707977	1.63351	up
A_33_P3354061					Q7L0R7_HUMAN (Q7L0R7) Ring finger protein 44, partial (38%) [THC2608358]	4.83609	5.53673	1.62523	0.700643	1.62523	up
A_33_P3304402						2.16767	3.39125	2.33526	1.22358	2.33526	up
A_21_P0007643			lnc-HNF1A-1	lnc-HNF1A-1:2	HY014193 RIKEN full-length enriched human cDNA library, testis Homo sapiens cDNA clone H04D049A04, mRNA sequence [HY014193]	4.39045	5.13096	1.67077	0.74051	1.67077	up
A_22_P00012354			lnc-PRDX6-1	lnc-PRDX6-1:1	LNCipedia lincRNA (lnc-PRDX6-1), lincRNA [lnc-PRDX6-1:1]	2.21807	4.38019	4.4757	2.16211	4.4757	up
A_33_P3381393	11023	NM_001112704	VAX1	ventral anterior homeobox 1	Homo sapiens ventral anterior homeobox 1 (VAX1), transcript variant 1, mRNA [NM_001112704]	3.80111	5.0041	2.30215	1.20298	2.30215	up
A_32_P316136	91752	NM_194250	ZNF804A	zinc finger protein 804A	Homo sapiens zinc finger protein 804A (ZNF804A), mRNA [NM_194250]	4.41016	3.57776	-1.78064	-0.832395	1.78064	down
A_24_P373174	5873	NM_004580	RAB27A	RAB27A, member RAS oncogene family	Homo sapiens RAB27A, member RAS oncogene family (RAB27A), transcript variant 1, mRNA [NM_004580]	8.27319	7.59133	-1.60422	-0.68187	1.60422	down
A_22_P00007888	100188953	DA079394	LINC00092	long intergenic non-protein coding RNA 92	long intergenic non-protein coding RNA 92 [Source:HGNC Symbol;Acc:HGNC:31408] [ENST00000583864]	5.62393	8.23881	6.12571	2.61488	6.12571	up
A_24_P213643	83882	NM_031945	TSPAN10	tetraspanin 10	Homo sapiens tetraspanin 10 (TSPAN10), transcript variant 2, mRNA [NM_031945]	6.38957	7.88906	2.82744	1.4995	2.82744	up
A_24_P307653	55117	NM_182767	SLC6A15	solute carrier family 6 (neutral amino acid transporter), member 15	Homo sapiens solute carrier family 6 (neutral amino acid transporter), member 15 (SLC6A15), transcript variant 1, mRNA [NM_182767]	6.72879	5.97244	-1.68921	-0.756347	1.68921	down
A_23_P39881	100132708	NR_023391	CYP4F30P	cytochrome P450, family 4, subfamily F, polypeptide 30, pseudogene	Homo sapiens cytochrome P450, family 4, subfamily F, polypeptide 30, pseudogene (CYP4F30P), non-coding RNA [NR_023391]	2.20735	3.14034	1.90923	0.932991	1.90923	up
A_33_P3321934						3.36209	3.96515	1.51894	0.603062	1.51894	up
A_24_P3415	5522	NM_020416	PPP2R2C	protein phosphatase 2, regulatory subunit B, gamma	Homo sapiens protein phosphatase 2, regulatory subunit B, gamma (PPP2R2C), transcript variant 1, mRNA [NM_020416]	6.59125	5.91198	-1.60134	-0.679276	1.60134	down
A_33_P3250671	6932	NM_003202	TCF7	transcription factor 7 (T-cell specific, HMG-box)	Homo sapiens transcription factor 7 (T-cell specific, HMG-box) (TCF7), transcript variant 1, mRNA [NM_003202]	3.73101	3.10115	-1.54742	-0.629864	1.54742	down
A_24_P102880	89796	NM_020443	NAV1	neuron navigator 1	Homo sapiens neuron navigator 1 (NAV1), transcript variant 1, mRNA [NM_020443]	8.60007	7.99096	-1.52531	-0.609107	1.52531	down
A_23_P354791	89797	NM_182964	NAV2	neuron navigator 2	Homo sapiens neuron navigator 2 (NAV2), transcript variant 1, mRNA [NM_182964]	4.50258	5.09685	1.5097	0.59426	1.5097	up
A_23_P51936	3604	NM_001561	TNFRSF9	tumor necrosis factor receptor superfamily, member 9	Homo sapiens tumor necrosis factor receptor superfamily, member 9 (TNFRSF9), mRNA [NM_001561]	3.48196	2.03684	-2.72287	-1.44513	2.72287	down
A_21_P0001468			lnc-LRRC38-4	lnc-LRRC38-4:1	LNCipedia lincRNA (lnc-LRRC38-4), lincRNA [lnc-LRRC38-4:1]	1.99466	3.29245	2.45852	1.29779	2.45852	up
A_33_P3311730						5.80595	6.50017	1.618	0.694213	1.618	up
A_22_P00012316			lnc-PPP6R2-1	lnc-PPP6R2-1:1	LNCipedia lincRNA (lnc-PPP6R2-1), lincRNA [lnc-PPP6R2-1:1]	2.02486	3.00801	1.97678	0.98315	1.97678	up
A_33_P3383796	401647	NM_001010917	GOLGA7B	golgin A7 family, member B	Homo sapiens golgin A7 family, member B (GOLGA7B), mRNA [NM_001010917]	3.52462	4.26185	1.66697	0.737231	1.66697	up
A_33_P3436646	151657	AK091114	LOC151657	uncharacterized LOC151657	Homo sapiens cDNA FLJ33795 fis, clone CTONG1000097. [AK091114]	2.71474	3.62257	1.87622	0.907827	1.87622	up
A_22_P00012713		DB044366			DB044366 TESTI2 Homo sapiens cDNA clone TESTI2032313 5', mRNA sequence [DB044366]	3.33075	2.28643	-2.06239	-1.04432	2.06239	down
A_21_P0011781	440533	NM_001130167	PSG8	pregnancy specific beta-1-glycoprotein 8	Homo sapiens pregnancy specific beta-1-glycoprotein 8 (PSG8), transcript variant 2, mRNA [NM_001130167]	6.43533	8.11019	3.19287	1.67485	3.19287	up
A_33_P3398411	283349	NM_178169	RASSF3	Ras association (RalGDS/AF-6) domain family member 3	Homo sapiens Ras association (RalGDS/AF-6) domain family member 3 (RASSF3), transcript variant 1, mRNA [NM_178169]	2.12103	3.08793	1.95464	0.966901	1.95464	up
A_22_P00003807	102546229	NR_105044	LOC102546229	uncharacterized LOC102546229	Homo sapiens uncharacterized LOC102546229 (LOC102546229), long non-coding RNA [NR_105044]	3.09893	2.09252	-2.00891	-1.00641	2.00891	down
A_33_P3216621						2.13561	3.39216	2.38923	1.25655	2.38923	up
A_21_P0005047			lnc-HACE1-3	lnc-HACE1-3:1	LNCipedia lincRNA (lnc-HACE1-3), lincRNA [lnc-HACE1-3:1]	2.14441	3.94711	3.48872	1.8027	3.48872	up
A_22_P00018238			lnc-ZNF687-1	lnc-ZNF687-1:1	LNCipedia lincRNA (lnc-ZNF687-1), lincRNA [lnc-ZNF687-1:1]	3.98261	4.80196	1.76461	0.81935	1.76461	up
A_21_P0013604			XLOC_l2_015039		BROAD Institute lincRNA (XLOC_l2_015039), lincRNA [TCONS_l2_00029085]	2.15813	3.86979	3.27538	1.71166	3.27538	up
A_21_P0013479			XLOC_l2_014197		BROAD Institute lincRNA (XLOC_l2_014197), lincRNA [TCONS_l2_00027752]	2.16276	3.69277	2.88788	1.53001	2.88788	up
A_33_P3331856	5137	AK126467	PDE1C	phosphodiesterase 1C, calmodulin-dependent 70kDa	phosphodiesterase 1C, calmodulin-dependent 70kDa [Source:HGNC Symbol;Acc:HGNC:8776] [ENST00000396184]	4.2922	5.7688	2.78292	1.4766	2.78292	up
A_33_P3526458	338579	BC043208	ANKRD30BP3	ankyrin repeat domain 30B pseudogene 3	Homo sapiens hypothetical protein LOC338579, mRNA (cDNA clone IMAGE:5295086). [BC043208]	3.18676	5.18878	4.00562	2.00203	4.00562	up
A_21_P0009743			lnc-ZNF100-3	lnc-ZNF100-3:1	LNCipedia lincRNA (lnc-ZNF100-3), lincRNA [lnc-ZNF100-3:1]	2.80414	3.91875	2.16536	1.1146	2.16536	up
A_22_P00011098						2.21149	3.75057	2.90609	1.53908	2.90609	up
A_22_P00023946		BX114413	lnc-STK3-3	lnc-STK3-3:1	BX114413 Soares_NFL_T_GBC_S1 Homo sapiens cDNA clone IMAGp998M144540, mRNA sequence [BX114413]	2.24447	3.9495	3.26036	1.70503	3.26036	up
A_22_P00018685		XR_245195			PREDICTED: Homo sapiens uncharacterized LOC101927874 (LOC101927874), ncRNA [XR_245195]	5.09445	4.34077	-1.68609	-0.753678	1.68609	down
A_33_P3270197	129563	NM_001257281	DIS3L2	DIS3 like 3'-5' exoribonuclease 2	Homo sapiens DIS3 like 3'-5' exoribonuclease 2 (DIS3L2), transcript variant 2, mRNA [NM_001257281]	3.94814	4.54014	1.50734	0.592003	1.50734	up
A_23_P50357	23370	NM_015318	ARHGEF18	Rho/Rac guanine nucleotide exchange factor (GEF) 18	Homo sapiens Rho/Rac guanine nucleotide exchange factor (GEF) 18 (ARHGEF18), transcript variant 1, mRNA [NM_015318]	13.0343	13.662	1.54512	0.627716	1.54512	up
A_23_P416112	165918	NM_152617	RNF168	ring finger protein 168, E3 ubiquitin protein ligase	Homo sapiens ring finger protein 168, E3 ubiquitin protein ligase (RNF168), mRNA [NM_152617]	6.84292	7.44733	1.52035	0.604405	1.52035	up
A_33_P3408237					Q71V99_HUMAN (Q71V99) Cyclophilin , partial (12%) [THC2560329]	8.42661	7.7022	-1.65222	-0.724409	1.65222	down
A_33_P3358686					Q8IWC7_HUMAN (Q8IWC7) LRRC37A protein, partial (5%) [THC2657523]	5.77711	4.76464	-2.01736	-1.01247	2.01736	down
A_32_P328023	55339	NM_018383	WDR33	WD repeat domain 33	Homo sapiens WD repeat domain 33 (WDR33), transcript variant 1, mRNA [NM_018383]	4.80512	4.16017	-1.56369	-0.644952	1.56369	down
A_22_P00010210		CA430892	lnc-MSMP-1	lnc-MSMP-1:1	UI-H-FL1-bge-g-15-0-UI.s1 NCI_CGAP_FL1 Homo sapiens cDNA clone UI-H-FL1-bge-g-15-0-UI 3', mRNA sequence [CA430892]	3.56203	4.41825	1.81029	0.856218	1.81029	up
A_22_P00007322						2.01459	2.96492	1.93232	0.950334	1.93232	up
A_23_P257111	2203	NM_000507	FBP1	fructose-1,6-bisphosphatase 1	Homo sapiens fructose-1,6-bisphosphatase 1 (FBP1), transcript variant 1, mRNA [NM_000507]	5.02373	6.63276	3.05046	1.60902	3.05046	up
A_21_P0003217			lnc-LSM3-1	lnc-LSM3-1:2	LNCipedia lincRNA (lnc-LSM3-1), lincRNA [lnc-LSM3-1:2]	2.86524	1.98718	-1.8379	-0.878061	1.8379	down
A_22_P00023323			lnc-PPP2R2A-2	lnc-PPP2R2A-2:1	LNCipedia lincRNA (lnc-PPP2R2A-2), lincRNA [lnc-PPP2R2A-2:1]	4.59191	3.73756	-1.80794	-0.854344	1.80794	down
A_21_P0002683			lnc-DLX2-1	lnc-DLX2-1:1	LNCipedia lincRNA (lnc-DLX2-1), lincRNA [lnc-DLX2-1:1]	2.84729	3.80604	1.94363	0.958753	1.94363	up
A_23_P7761	55322	NM_018356	C5orf22	chromosome 5 open reading frame 22	Homo sapiens chromosome 5 open reading frame 22 (C5orf22), mRNA [NM_018356]	11.0045	10.2516	-1.68525	-0.752959	1.68525	down
A_21_P0003925	101929082	NR_105010	LINC01333	long intergenic non-protein coding RNA 1333	Homo sapiens long intergenic non-protein coding RNA 1333 (LINC01333), long non-coding RNA [NR_105010]	5.51713	6.19498	1.59975	0.677847	1.59975	up
A_23_P103812	339479	NM_199051	BRINP3	bone morphogenetic protein/retinoic acid inducible neural-specific 3	Homo sapiens bone morphogenetic protein/retinoic acid inducible neural-specific 3 (BRINP3), mRNA [NM_199051]	2.85228	2.23781	-1.53099	-0.614464	1.53099	down
A_23_P61406	53358	NM_016848	SHC3	SHC (Src homology 2 domain containing) transforming protein 3	Homo sapiens SHC (Src homology 2 domain containing) transforming protein 3 (SHC3), mRNA [NM_016848]	4.25413	3.49398	-1.69367	-0.76015	1.69367	down
A_22_P00016387						4.81202	5.59309	1.7184	0.781068	1.7184	up
A_33_P3350179		N95477			zb81h09.s1 Soares_senescent_fibroblasts_NbHSF Homo sapiens cDNA clone IMAGE:310049 3' similar to contains element MER22 repetitive element ;, mRNA sequence [N95477]	2.06506	3.79125	3.30854	1.72619	3.30854	up
A_24_P58488	129852	NM_001100396	C2orf73	chromosome 2 open reading frame 73	Homo sapiens chromosome 2 open reading frame 73 (C2orf73), mRNA [NM_001100396]	5.4508	4.72275	-1.6564	-0.728047	1.6564	down
A_33_P3274127	375686	NM_198572	SPATC1	spermatogenesis and centriole associated 1	Homo sapiens spermatogenesis and centriole associated 1 (SPATC1), transcript variant 1, mRNA [NM_198572]	3.41626	4.92609	2.84777	1.50983	2.84777	up
A_21_P0000872	100506050		LINC01005	long intergenic non-protein coding RNA 1005	Homo sapiens long intergenic non-protein coding RNA 1005 (LINC01005), long non-coding RNA [NR_039987]	3.19414	2.37922	-1.75921	-0.814926	1.75921	down
A_21_P0010355					DB089380 TESTI4 Homo sapiens cDNA clone TESTI4037937 5', mRNA sequence [DB089380]	3.6837	4.96791	2.4355	1.28422	2.4355	up
A_21_P0014429	112885	XR_109729	PHF21B	PHD finger protein 21B	PHD finger protein 21B [Source:HGNC Symbol;Acc:HGNC:25161] [ENST00000462631]	2.2452	4.54286	4.91661	2.29766	4.91661	up
A_33_P3385417					Q2IFU6_ANADE (Q2IFU6) Response regulator receiver domain protein (CheY-like), partial (5%) [THC2602917]	2.27015	3.54529	2.42023	1.27514	2.42023	up
A_23_P423695	10608	NM_006454	MXD4	MAX dimerization protein 4	Homo sapiens MAX dimerization protein 4 (MXD4), mRNA [NM_006454]	9.43628	8.78696	-1.56843	-0.649317	1.56843	down
A_23_P100963	201305	NM_182538	SPNS3	spinster homolog 3 (Drosophila)	Homo sapiens spinster homolog 3 (Drosophila) (SPNS3), mRNA [NM_182538]	4.85111	6.32299	2.77384	1.47188	2.77384	up
A_23_P135548	1806	NM_000110	DPYD	dihydropyrimidine dehydrogenase	Homo sapiens dihydropyrimidine dehydrogenase (DPYD), transcript variant 1, mRNA [NM_000110]	5.94374	5.27964	-1.58459	-0.664107	1.58459	down
A_23_P56604	8808	NM_003854	IL1RL2	interleukin 1 receptor-like 2	Homo sapiens interleukin 1 receptor-like 2 (IL1RL2), mRNA [NM_003854]	4.59805	5.35898	1.69457	0.760921	1.69457	up
A_23_P382602	607	NM_004326	BCL9	B-cell CLL/lymphoma 9	Homo sapiens B-cell CLL/lymphoma 9 (BCL9), mRNA [NM_004326]	7.52638	8.23782	1.63744	0.711444	1.63744	up
A_33_P3372667			lnc-VIP-1	lnc-VIP-1:1	LNCipedia lincRNA (lnc-VIP-1), lincRNA [lnc-VIP-1:1]	8.12701	7.51334	-1.53014	-0.613661	1.53014	down
A_21_P0004465			lnc-SLIT3-1	lnc-SLIT3-1:1	LNCipedia lincRNA (lnc-SLIT3-1), lincRNA [lnc-SLIT3-1:1]	3.69682	2.90829	-1.72731	-0.788525	1.72731	down
A_22_P00005413			lnc-DTHD1-4	lnc-DTHD1-4:1	Homo sapiens cDNA FLJ35886 fis, clone TESTI2009091. [AK093205]	2.76312	2.05697	-1.63145	-0.706152	1.63145	down
A_23_P352870	5819	NM_002856	PVRL2	poliovirus receptor-related 2 (herpesvirus entry mediator B)	Homo sapiens poliovirus receptor-related 2 (herpesvirus entry mediator B) (PVRL2), transcript variant alpha, mRNA [NM_002856]	7.37132	8.67293	2.46504	1.30161	2.46504	up
A_22_P00002109						3.14164	2.02709	-2.16528	-1.11455	2.16528	down
A_22_P00001384			lnc-AP3M1-2	lnc-AP3M1-2:1	Q5SZ15_HUMAN (Q5SZ15) Retinol binding protein 7, cellular, partial (9%) [THC2769284]	4.38361	3.70935	-1.59579	-0.674267	1.59579	down
A_22_P00009795						7.16484	7.97784	1.75686	0.813001	1.75686	up
A_33_P3292660	2892	NM_001256743	GRIA3	glutamate receptor, ionotropic, AMPA 3	Homo sapiens glutamate receptor, ionotropic, AMPA 3 (GRIA3), transcript variant 3, mRNA [NM_001256743]	4.57301	3.81149	-1.69527	-0.761517	1.69527	down
A_22_P00002371	338811	AK128013	FAM19A2	family with sequence similarity 19 (chemokine (C-C motif)-like), member A2	family with sequence similarity 19 (chemokine (C-C motif)-like), member A2 [Source:HGNC Symbol;Acc:HGNC:21589] [ENST00000500610]	2.01009	5.10933	8.56968	3.09924	8.56968	up
A_33_P6470455	442497	NR_033960	LOC442497	uncharacterized LOC442497	Homo sapiens uncharacterized LOC442497 (LOC442497), long non-coding RNA [NR_033960]	3.20081	2.00272	-2.29436	-1.19809	2.29436	down
A_21_P0000158	63929	NM_001204827	XPNPEP3	X-prolyl aminopeptidase (aminopeptidase P) 3, putative	Homo sapiens X-prolyl aminopeptidase (aminopeptidase P) 3, putative (XPNPEP3), transcript variant 2, mRNA [NM_001204827]	6.51697	7.79303	2.42177	1.27606	2.42177	up
A_21_P0013185			XLOC_l2_013314		BROAD Institute lincRNA (XLOC_l2_013314), lincRNA [TCONS_l2_00025727]	2.03031	2.99926	1.95742	0.968952	1.95742	up
A_33_P3296281		AK130265			Homo sapiens cDNA FLJ26755 fis, clone PRS02037. [AK130265]	3.07604	3.69029	1.53076	0.614249	1.53076	up
A_19_P00813085			lnc-SNURF-1	lnc-SNURF-1:8	LNCipedia lincRNA (lnc-SNURF-1), lincRNA [lnc-SNURF-1:8]	7.80609	6.59783	-2.31058	-1.20825	2.31058	down
A_23_P74895	79727	NM_024674	LIN28A	lin-28 homolog A (C. elegans)	Homo sapiens lin-28 homolog A (C. elegans) (LIN28A), mRNA [NM_024674]	2.10205	3.08682	1.979	0.984773	1.979	up
A_21_P0012053	388574	NR_029406	FLJ43681	ribosomal protein L23a pseudogene	Homo sapiens ribosomal protein L23a pseudogene (FLJ43681), non-coding RNA [NR_029406]	5.81665	6.96543	2.21726	1.14878	2.21726	up
A_22_P00016584						6.8303	7.60056	1.70557	0.770254	1.70557	up
A_21_P0009334	102724732	XR_429997	LOC102724732	uncharacterized LOC102724732	PREDICTED: Homo sapiens uncharacterized LOC102724732 (LOC102724732), ncRNA [XR_429997]	3.48186	5.24116	3.38534	1.7593	3.38534	up
A_21_P0011670			XLOC_l2_006578		BROAD Institute lincRNA (XLOC_l2_006578), lincRNA [TCONS_l2_00012272]	5.23367	3.92013	-2.48551	-1.31354	2.48551	down
A_24_P488202		BX247957	lnc-ESR2-1	lnc-ESR2-1:1	human full-length cDNA clone CS0DA005YA22 of Neuroblastoma of Homo sapiens (human). [BX247957]	3.96074	5.05225	2.13098	1.09151	2.13098	up
A_33_P3284813	387638	NM_001177483	C10orf113	chromosome 10 open reading frame 113	Homo sapiens chromosome 10 open reading frame 113 (C10orf113), transcript variant 2, mRNA [NM_001177483]	2.24622	4.48421	4.71737	2.23798	4.71737	up
A_21_P0011013			XLOC_l2_002729		BROAD Institute lincRNA (XLOC_l2_002729), lincRNA [TCONS_l2_00005134]	2.75795	4.23551	2.78477	1.47756	2.78477	up
A_23_P55828	6370	NM_005624	CCL25	chemokine (C-C motif) ligand 25	Homo sapiens chemokine (C-C motif) ligand 25 (CCL25), transcript variant 1, mRNA [NM_005624]	3.17059	4.48888	2.49371	1.3183	2.49371	up
A_21_P0005111						6.68551	7.79727	2.16108	1.11175	2.16108	up
A_33_P3313899	728228		LINC01433	long intergenic non-protein coding RNA 1433	Homo sapiens long intergenic non-protein coding RNA 1433 (LINC01433), long non-coding RNA [NR_033917]	5.44813	4.83462	-1.52997	-0.613501	1.52997	down
A_24_P327084	260429	NM_152891	PRSS33	protease, serine, 33	Homo sapiens protease, serine, 33 (PRSS33), mRNA [NM_152891]	2.95052	4.66293	3.27707	1.71241	3.27707	up
A_21_P0014795	100652749	NR_102753	SPATA8-AS1	SPATA8 antisense RNA 1 (head to head)	Homo sapiens SPATA8 antisense RNA 1 (head to head) (SPATA8-AS1), transcript variant 1, long non-coding RNA [NR_102753]	2.66726	4.19828	2.8899	1.53102	2.8899	up
A_22_P00017745		AK095723				2.71438	3.7746	2.08526	1.06023	2.08526	up
A_24_P93754	23081	AB018323	KDM4C	lysine (K)-specific demethylase 4C	lysine (K)-specific demethylase 4C [Source:HGNC Symbol;Acc:HGNC:17071] [ENST00000381306]	7.1555	6.51857	-1.55502	-0.63693	1.55502	down
A_23_P164341	6844	NM_014232	VAMP2	vesicle-associated membrane protein 2 (synaptobrevin 2)	Homo sapiens vesicle-associated membrane protein 2 (synaptobrevin 2) (VAMP2), mRNA [NM_014232]	10.0256	10.6277	1.5179	0.60208	1.5179	up
A_23_P402936	8499	NM_003625	PPFIA2	protein tyrosine phosphatase, receptor type, f polypeptide (PTPRF), interacting protein (liprin), alpha 2	Homo sapiens protein tyrosine phosphatase, receptor type, f polypeptide (PTPRF), interacting protein (liprin), alpha 2 (PPFIA2), transcript variant 1, mRNA [NM_003625]	1.99029	2.86733	1.83659	0.877032	1.83659	up
A_21_P0014177	101926963	NR_110054	LOC101926963	uncharacterized LOC101926963	Homo sapiens uncharacterized LOC101926963 (LOC101926963), transcript variant 1, long non-coding RNA [NR_110054]	2.60103	1.9849	-1.53276	-0.616131	1.53276	down
A_33_P3412055	147948	NM_144690	ZNF582	zinc finger protein 582	Homo sapiens zinc finger protein 582 (ZNF582), mRNA [NM_144690]	3.76505	3.01178	-1.6856	-0.753264	1.6856	down
A_21_P0000406	767585	NR_003201	SNORD114-9	small nucleolar RNA, C/D box 114-9	Homo sapiens small nucleolar RNA, C/D box 114-9 (SNORD114-9), small nucleolar RNA [NR_003201]	2.1022	2.87288	1.70608	0.770682	1.70608	up
A_33_P3246623	343099	NM_206886	CCDC18	coiled-coil domain containing 18	Homo sapiens coiled-coil domain containing 18 (CCDC18), mRNA [NM_206886]	6.3709	5.60681	-1.6983	-0.764092	1.6983	down
A_22_P00008811	102725022	AI912566	LOC102725022	uncharacterized LOC102725022	we11b11.x1 NCI_CGAP_Lu24 Homo sapiens cDNA clone IMAGE:2340765 3', mRNA sequence [AI912566]	2.81475	3.81291	1.99745	0.998157	1.99745	up
A_22_P00002339					synaptotagmin XII [Source:HGNC Symbol;Acc:HGNC:18381] [ENST00000393946]	4.03462	4.828	1.73313	0.793378	1.73313	up
A_23_P452	4921	NM_001014796	DDR2	discoidin domain receptor tyrosine kinase 2	Homo sapiens discoidin domain receptor tyrosine kinase 2 (DDR2), transcript variant 1, mRNA [NM_001014796]	3.39559	4.48684	2.1306	1.09126	2.1306	up
A_33_P3325606	100130451	NM_001242575	LOC100130451	uncharacterized LOC100130451	Homo sapiens uncharacterized LOC100130451 (LOC100130451), mRNA [NM_001242575]	4.18278	4.81393	1.5488	0.631152	1.5488	up
A_24_P365180	92126	NM_032160	DSEL	dermatan sulfate epimerase-like	Homo sapiens dermatan sulfate epimerase-like (DSEL), mRNA [NM_032160]	8.75433	8.15348	-1.51661	-0.600851	1.51661	down
A_22_P00021961						3.10509	3.88007	1.71117	0.774986	1.71117	up
A_21_P0006146	101927042	XR_242550	LOC101927042	uncharacterized LOC101927042	PREDICTED: Homo sapiens uncharacterized LOC101927042 (LOC101927042), transcript variant X1, ncRNA [XR_242550]	5.15456	4.47096	-1.60614	-0.683597	1.60614	down
A_23_P111240	9749	NM_014721	PHACTR2	phosphatase and actin regulator 2	Homo sapiens phosphatase and actin regulator 2 (PHACTR2), transcript variant 3, mRNA [NM_014721]	9.70151	9.02906	-1.59377	-0.672443	1.59377	down
A_33_P3260066	146227	NM_001178020	BEAN1	brain expressed, associated with NEDD4, 1	Homo sapiens brain expressed, associated with NEDD4, 1 (BEAN1), transcript variant 1, mRNA [NM_001178020]	4.46164	6.60214	4.40914	2.1405	4.40914	up
A_32_P414791	353497	NM_181808	POLN	polymerase (DNA directed) nu	Homo sapiens polymerase (DNA directed) nu (POLN), mRNA [NM_181808]	2.78577	2.12202	-1.5842	-0.663757	1.5842	down
A_21_P0006543			lnc-RAB40A-1	lnc-RAB40A-1:2	LNCipedia lincRNA (lnc-RAB40A-1), lincRNA [lnc-RAB40A-1:2]	5.15962	4.25515	-1.87186	-0.904472	1.87186	down
A_22_P00012967	768211	XR_427509	RELL1	RELT-like 1	PREDICTED: Homo sapiens RELT-like 1 (RELL1), transcript variant X1, misc_RNA [XR_427509]	4.44123	5.2381	1.73733	0.79687	1.73733	up
A_22_P00017891			lnc-ZFC3H1-1	lnc-ZFC3H1-1:1	AF061444 G protein-coupled receptor LGR5 {Homo sapiens} (exp=-1; wgp=0; cg=0), partial (4%) [THC2666964]	3.80454	4.58749	1.72065	0.782954	1.72065	up
A_22_P00020132			lnc-RPS4XP21-1	lnc-RPS4XP21-1:1	LNCipedia lincRNA (lnc-RPS4XP21-1), lincRNA [lnc-RPS4XP21-1:1]	2.22064	3.33067	2.15851	1.11003	2.15851	up
A_21_P0013016			XLOC_l2_012415		BROAD Institute lincRNA (XLOC_l2_012415), lincRNA [TCONS_l2_00024057]	4.01447	5.54052	2.87998	1.52606	2.87998	up
A_22_P00011508						3.41775	4.22142	1.74554	0.803671	1.74554	up
A_22_P00016236	80765		STARD5	StAR-related lipid transfer (START) domain containing 5	StAR-related lipid transfer (START) domain containing 5 [Source:HGNC Symbol;Acc:HGNC:18065] [ENST00000560916]	3.47231	5.1192	3.13157	1.64689	3.13157	up
A_21_P0010865						2.40064	4.17048	3.41017	1.76984	3.41017	up
A_23_P12079	3749	NM_001039574	KCNC4	potassium channel, voltage gated Shaw related subfamily C, member 4	Homo sapiens potassium channel, voltage gated Shaw related subfamily C, member 4 (KCNC4), transcript variant 3, mRNA [NM_001039574]	5.01406	5.94435	1.90566	0.930291	1.90566	up
A_22_P00016254	101928227	NR_120330	LOC101928227	uncharacterized LOC101928227	Homo sapiens uncharacterized LOC101928227 (LOC101928227), long non-coding RNA [NR_120330]	3.50164	2.18399	-2.4926	-1.31765	2.4926	down
A_33_P3335147	347273	NM_001018116	MURC	muscle-related coiled-coil protein	Homo sapiens muscle-related coiled-coil protein (MURC), mRNA [NM_001018116]	5.5144	4.8706	-1.56244	-0.643798	1.56244	down
A_33_P3242338		AK124631	lnc-BUB1B-1	lnc-BUB1B-1:1	Homo sapiens cDNA FLJ42640 fis, clone BRACE3025153. [AK124631]	4.12289	3.51841	-1.52043	-0.604479	1.52043	down
A_22_P00025447	101929760	NR_110542	PIK3IP1-AS1	PIK3IP1 antisense RNA 1 (head to head)	Homo sapiens PIK3IP1 antisense RNA 1 (head to head) (PIK3IP1-AS1), long non-coding RNA [NR_110542]	5.75747	4.88181	-1.83484	-0.875656	1.83484	down
A_21_P0011276	503639	AB451460	DUXAP10	double homeobox A pseudogene 10	double homeobox A pseudogene 10 [Source:EntrezGene;Acc:503639] [ENST00000619210]	5.80929	6.5077	1.62272	0.69841	1.62272	up
A_22_P00006089			lnc-FAM160A1-5	lnc-FAM160A1-5:6	Q2GSN6_CHAGB (Q2GSN6) Predicted protein, partial (5%) [THC2706381]	2.97388	2.04915	-1.89834	-0.924735	1.89834	down
A_21_P0008248					long intergenic non-protein coding RNA 426 [Source:HGNC Symbol;Acc:HGNC:42761] [ENST00000420210]	2.75987	2.03859	-1.64864	-0.721272	1.64864	down
A_21_P0008245			lnc-USP12-2	lnc-USP12-2:1	HUU91326 eIF-3 p110 subunit {Homo sapiens} (exp=0; wgp=1; cg=0), partial (4%) [THC2522673]	2.94545	3.60728	1.58209	0.661831	1.58209	up
A_33_P3381044						4.52752	3.29813	-2.34468	-1.22939	2.34468	down
A_24_P68415	7596	NM_003425	ZNF45	zinc finger protein 45	Homo sapiens zinc finger protein 45 (ZNF45), mRNA [NM_003425]	3.70056	5.12452	2.68321	1.42396	2.68321	up
A_21_P0008833			lnc-PML-1	lnc-PML-1:1	LNCipedia lincRNA (lnc-PML-1), lincRNA [lnc-PML-1:1]	2.8055	2.15576	-1.56888	-0.649734	1.56888	down
A_33_P3279515	729451	XR_424503	LOC729451	uncharacterized LOC729451	PREDICTED: Homo sapiens uncharacterized LOC729451 (LOC729451), misc_RNA [XR_424503]	4.23173	4.91359	1.60421	0.681861	1.60421	up
A_22_P00010664			lnc-NENF-1	lnc-NENF-1:1	LNCipedia lincRNA (lnc-NENF-1), lincRNA [lnc-NENF-1:1]	2.91676	2.05646	-1.81541	-0.860295	1.81541	down
A_23_P369994	9201	NM_004734	DCLK1	doublecortin-like kinase 1	Homo sapiens doublecortin-like kinase 1 (DCLK1), transcript variant 1, mRNA [NM_004734]	5.53147	6.30538	1.7099	0.773913	1.7099	up
A_19_P00319140	101928682	NR_104667	LOC101928682	uncharacterized LOC101928682	Homo sapiens uncharacterized LOC101928682 (LOC101928682), long non-coding RNA [NR_104667]	4.3544	3.54775	-1.74915	-0.806651	1.74915	down
A_23_P11408	442862	NM_001002758	PRY2	PTPN13-like, Y-linked 2	Homo sapiens PTPN13-like, Y-linked 2 (PRY2), mRNA [NM_001002758]	3.1187	3.75513	1.55447	0.636426	1.55447	up
A_23_P210886	598	NM_138578	BCL2L1	BCL2-like 1	Homo sapiens BCL2-like 1 (BCL2L1), transcript variant 1, mRNA [NM_138578]	8.21713	9.13744	1.89252	0.920308	1.89252	up
A_22_P00020380	100506858		LOC100506858	uncharacterized LOC100506858	Homo sapiens uncharacterized LOC100506858 (LOC100506858), long non-coding RNA [NR_104616]	3.27335	2.58788	-1.60822	-0.685467	1.60822	down
A_23_P203183	345	NM_000040	APOC3	apolipoprotein C-III	Homo sapiens apolipoprotein C-III (APOC3), mRNA [NM_000040]	5.70636	3.9791	-3.31099	-1.72726	3.31099	down
A_21_P0008551			lnc-GPR132-1	lnc-GPR132-1:2	LNCipedia lincRNA (lnc-GPR132-1), lincRNA [lnc-GPR132-1:2]	3.35109	4.01717	1.58676	0.666081	1.58676	up
A_23_P155463	79442	NM_024512	LRRC2	leucine rich repeat containing 2	Homo sapiens leucine rich repeat containing 2 (LRRC2), mRNA [NM_024512]	3.47106	4.1361	1.58561	0.66504	1.58561	up
A_22_P00018990	100616251		MIR1587	microRNA 1587	hsa-mir-1587 [Source:miRBase;Acc:MI0016905] [ENST00000562814]	2.89537	3.73242	1.7864	0.837052	1.7864	up
A_33_P3344678	729159	NM_001282301	LOC729159	UPF0607 protein ENSP00000381418-like	Homo sapiens UPF0607 protein ENSP00000381418-like (LOC729159), mRNA [NM_001282301]	2.11467	4.85082	6.66291	2.73615	6.66291	up
A_22_P00004999	84259	NM_032299	DCUN1D5	DCN1, defective in cullin neddylation 1, domain containing 5	Homo sapiens DCN1, defective in cullin neddylation 1, domain containing 5 (DCUN1D5), mRNA [NM_032299]	6.47656	5.86131	-1.53182	-0.61525	1.53182	down
A_22_P00022177			lnc-UHRF2-1	lnc-UHRF2-1:1	LNCipedia lincRNA (lnc-UHRF2-1), lincRNA [lnc-UHRF2-1:1]	7.10876	5.72689	-2.60606	-1.38187	2.60606	down
A_23_P134935	1846	NM_001394	DUSP4	dual specificity phosphatase 4	Homo sapiens dual specificity phosphatase 4 (DUSP4), transcript variant 1, mRNA [NM_001394]	9.48076	10.5486	2.09632	1.06786	2.09632	up
A_33_P3417960	645206		LINC00693	long intergenic non-protein coding RNA 693	Homo sapiens long intergenic non-protein coding RNA 693 (LINC00693), long non-coding RNA [NR_038840]	2.20728	3.87436	3.17571	1.66708	3.17571	up
A_23_P307161		AF118078			Homo sapiens PRO1848 mRNA, complete cds. [AF118078]	2.95187	2.3136	-1.55646	-0.638265	1.55646	down
A_22_P00007735	55823	NM_001290185	VPS11	vacuolar protein sorting 11 homolog (S. cerevisiae)	Homo sapiens vacuolar protein sorting 11 homolog (S. cerevisiae) (VPS11), transcript variant 2, mRNA [NM_001290185]	6.43261	7.02482	1.50756	0.592211	1.50756	up
A_21_P0007420			lnc-ZBTB44-1	lnc-ZBTB44-1:1	LNCipedia lincRNA (lnc-ZBTB44-1), lincRNA [lnc-ZBTB44-1:1]	4.27328	5.33632	2.08933	1.06304	2.08933	up
A_22_P00018053			lnc-ZNF286A-2	lnc-ZNF286A-2:1	LNCipedia lincRNA (lnc-ZNF286A-2), lincRNA [lnc-ZNF286A-2:1]	2.30137	4.7261	5.3693	2.42474	5.3693	up
A_23_P202448	6387	NM_199168	CXCL12	chemokine (C-X-C motif) ligand 12	Homo sapiens chemokine (C-X-C motif) ligand 12 (CXCL12), transcript variant 1, mRNA [NM_199168]	2.41945	4.88922	5.53954	2.46977	5.53954	up
A_21_P0005642			lnc-DLGAP2-4	lnc-DLGAP2-4:1	LNCipedia lincRNA (lnc-DLGAP2-4), lincRNA [lnc-DLGAP2-4:1]	2.45816	4.34791	3.70571	1.88975	3.70571	up
A_21_P0009365	101928447	XR_243759	LOC101928447	uncharacterized LOC101928447	PREDICTED: Homo sapiens uncharacterized LOC101928447 (LOC101928447), ncRNA [XR_243759]	3.56229	2.96848	-1.50923	-0.593809	1.50923	down
A_21_P0007008			lnc-WAPAL-1	lnc-WAPAL-1:2	Q3W6C2_9ACTO (Q3W6C2) Acyl-CoA dehydrogenase, C-terminal, partial (7%) [THC2690543]	4.11032	3.20727	-1.87002	-0.903051	1.87002	down
A_23_P251453	3174	NM_004133	HNF4G	hepatocyte nuclear factor 4, gamma	Homo sapiens hepatocyte nuclear factor 4, gamma (HNF4G), mRNA [NM_004133]	3.82113	2.99291	-1.77549	-0.828218	1.77549	down
A_33_P3238455	6431	NR_034009	SRSF6	serine/arginine-rich splicing factor 6	Homo sapiens serine/arginine-rich splicing factor 6 (SRSF6), transcript variant 2, non-coding RNA [NR_034009]	6.98611	7.79184	1.74803	0.805728	1.74803	up
A_21_P0005431			lnc-MKLN1-1	lnc-MKLN1-1:2	LNCipedia lincRNA (lnc-MKLN1-1), lincRNA [lnc-MKLN1-1:2]	5.00803	6.76251	3.37404	1.75448	3.37404	up
A_22_P00010332			lnc-MYB-4	lnc-MYB-4:1	LNCipedia lincRNA (lnc-MYB-4), lincRNA [lnc-MYB-4:1]	2.03202	2.85812	1.77288	0.826098	1.77288	up
A_22_P00005079			lnc-DEXI-2	lnc-DEXI-2:1	LNCipedia lincRNA (lnc-DEXI-2), lincRNA [lnc-DEXI-2:1]	4.95943	6.10948	2.21923	1.15006	2.21923	up
A_33_P3420352		BC029571			Homo sapiens cDNA clone IMAGE:5262686. [BC029571]	5.05111	4.37207	-1.60107	-0.679036	1.60107	down
A_33_P3361352	729296		LOC729296	uncharacterized LOC729296	Homo sapiens uncharacterized LOC729296 (LOC729296), transcript variant 2, long non-coding RNA [NR_109917]	1.98589	2.68947	1.62854	0.703581	1.62854	up
A_33_P3359022	56269	NM_019612	IRGC	immunity-related GTPase family, cinema	Homo sapiens immunity-related GTPase family, cinema (IRGC), mRNA [NM_019612]	2.56957	1.98361	-1.50104	-0.585962	1.50104	down
A_24_P272160	23218	XM_006713072	NBEAL2	neurobeachin-like 2	PREDICTED: Homo sapiens neurobeachin-like 2 (NBEAL2), transcript variant X5, mRNA [XM_006713072]	2.04943	3.51101	2.75408	1.46157	2.75408	up
A_23_P132763	389136	NM_016206	VGLL3	vestigial-like family member 3	Homo sapiens vestigial-like family member 3 (VGLL3), mRNA [NM_016206]	3.95776	4.95121	1.99093	0.993441	1.99093	up
A_22_P00000605						2.85815	1.98639	-1.82989	-0.871759	1.82989	down
A_22_P00014366	100506428	NR_038894	CBR3-AS1	CBR3 antisense RNA 1	Homo sapiens CBR3 antisense RNA 1 (CBR3-AS1), transcript variant 3, long non-coding RNA [NR_038894]	6.14803	7.01003	1.81756	0.862004	1.81756	up
A_24_P91852	6990	NM_006520	DYNLT3	dynein, light chain, Tctex-type 3	Homo sapiens dynein, light chain, Tctex-type 3 (DYNLT3), mRNA [NM_006520]	12.9079	11.9846	-1.89649	-0.92333	1.89649	down
A_33_P3240482	391518	NR_002311	VENTXP7	VENT homeobox pseudogene 7	Homo sapiens VENT homeobox pseudogene 7 (VENTXP7), non-coding RNA [NR_002311]	3.06888	2.00351	-2.09271	-1.06537	2.09271	down
A_33_P3354499	401480	XR_242443	LOC401480	uncharacterized LOC401480	PREDICTED: Homo sapiens uncharacterized LOC401480 (LOC401480), misc_RNA [XR_242443]	12.6772	12.0372	-1.55837	-0.64004	1.55837	down
A_22_P00002428			lnc-C14orf28-1	lnc-C14orf28-1:3	LNCipedia lincRNA (lnc-C14orf28-1), lincRNA [lnc-C14orf28-1:3]	2.02927	3.33953	2.47986	1.31026	2.47986	up
A_33_P3300361	100129397	AK095841	LOC100129397	uncharacterized LOC100129397	Homo sapiens cDNA FLJ38522 fis, clone HCHON2000818. [AK095841]	6.94016	5.67744	-2.39947	-1.26272	2.39947	down
A_33_P3485976	283177	AK095081	LOC283177	uncharacterized LOC283177	Homo sapiens cDNA FLJ37762 fis, clone BRHIP2024347, weakly similar to GALECTIN-3. [AK095081]	5.92784	4.13225	-3.47157	-1.79559	3.47157	down
A_23_P201295	54897	NM_017766	CASZ1	castor zinc finger 1	Homo sapiens castor zinc finger 1 (CASZ1), transcript variant 2, mRNA [NM_017766]	5.447	6.11849	1.59272	0.671494	1.59272	up
A_22_P00024047			lnc-APOC3-6	lnc-APOC3-6:1	LNCipedia lincRNA (lnc-APOC3-6), lincRNA [lnc-APOC3-6:1]	3.70169	5.20022	2.82554	1.49853	2.82554	up
A_21_P0012044	102725407		LOC102725407	uncharacterized LOC102725407		2.14059	3.16731	2.03739	1.02673	2.03739	up
A_24_P391260	754	NM_004339	PTTG1IP	pituitary tumor-transforming 1 interacting protein	Homo sapiens pituitary tumor-transforming 1 interacting protein (PTTG1IP), transcript variant 1, mRNA [NM_004339]	9.52173	10.2532	1.66035	0.731484	1.66035	up
A_21_P0008660			lnc-TMED3-2	lnc-TMED3-2:1	LNCipedia lincRNA (lnc-TMED3-2), lincRNA [lnc-TMED3-2:1]	2.88773	3.56576	1.59996	0.678036	1.59996	up
A_33_P3312222						2.50281	4.42054	3.77828	1.91773	3.77828	up
A_24_P156049	25800	NM_012319	SLC39A6	solute carrier family 39 (zinc transporter), member 6	Homo sapiens solute carrier family 39 (zinc transporter), member 6 (SLC39A6), transcript variant 1, mRNA [NM_012319]	8.99817	8.40107	-1.51267	-0.597097	1.51267	down
A_33_P3386089					cystatin 9-like pseudogene 1 [Source:HGNC Symbol;Acc:HGNC:39552] [ENST00000376987]	2.30713	3.79352	2.80187	1.48639	2.80187	up
A_21_P0008131			lnc-CENPJ-2	lnc-CENPJ-2:1	LNCipedia lincRNA (lnc-CENPJ-2), lincRNA [lnc-CENPJ-2:1]	4.25508	5.46227	2.30887	1.20719	2.30887	up
A_22_P00010633			lnc-NDUFV3-1	lnc-NDUFV3-1:1	LNCipedia lincRNA (lnc-NDUFV3-1), lincRNA [lnc-NDUFV3-1:1]	6.09726	6.81121	1.64028	0.713944	1.64028	up
A_21_P0013193	285908	NR_026873	LINC00174	long intergenic non-protein coding RNA 174	Homo sapiens long intergenic non-protein coding RNA 174 (LINC00174), long non-coding RNA [NR_026873]	8.54042	9.86458	2.50388	1.32417	2.50388	up
A_22_P00012166	102723461	XR_430579	LOC102723461	uncharacterized LOC102723461	PREDICTED: Homo sapiens uncharacterized LOC102723461 (LOC102723461), ncRNA [XR_430579]	3.62938	4.26363	1.55213	0.634248	1.55213	up
A_21_P0000529	125144	NR_027176	LRRC75A-AS1	LRRC75A antisense RNA 1	Homo sapiens LRRC75A antisense RNA 1 (LRRC75A-AS1), transcript variant 20, long non-coding RNA [NR_027176]	3.78455	3.18352	-1.51679	-0.601023	1.51679	down
A_23_P212119	117248	NM_054110	GALNT15	polypeptide N-acetylgalactosaminyltransferase 15	Homo sapiens polypeptide N-acetylgalactosaminyltransferase 15 (GALNT15), mRNA [NM_054110]	3.03874	2.09432	-1.92441	-0.944416	1.92441	down
A_22_P00016227	104355149		LINC01039	long intergenic non-protein coding RNA 1039	Homo sapiens long intergenic non-protein coding RNA 1039 (LINC01039), long non-coding RNA [NR_126390]	3.09861	2.0724	-2.03668	-1.02622	2.03668	down
A_21_P0011737			XLOC_l2_006996		BROAD Institute lincRNA (XLOC_l2_006996), lincRNA [TCONS_l2_00013007]	2.4863	3.64035	2.22538	1.15405	2.22538	up
A_23_P85004	1730	NM_007309	DIAPH2	diaphanous-related formin 2	Homo sapiens diaphanous-related formin 2 (DIAPH2), transcript variant 12C, mRNA [NM_007309]	8.45755	7.79051	-1.58781	-0.66704	1.58781	down
A_33_P3556532	8632		DNAH17	dynein, axonemal, heavy chain 17	dynein, axonemal, heavy chain 17 [Source:HGNC Symbol;Acc:HGNC:2946] [ENST00000587177]	6.40417	7.06066	1.57624	0.656492	1.57624	up
A_23_P23669	54873	NM_017734	PALMD	palmdelphin	Homo sapiens palmdelphin (PALMD), mRNA [NM_017734]	9.82687	9.16058	-1.58699	-0.666294	1.58699	down
A_24_P210637	113189	NM_130468	CHST14	carbohydrate (N-acetylgalactosamine 4-0) sulfotransferase 14	Homo sapiens carbohydrate (N-acetylgalactosamine 4-0) sulfotransferase 14 (CHST14), mRNA [NM_130468]	6.23388	7.30242	2.09731	1.06854	2.09731	up
A_22_P00007064	100505938	NR_125740	LOC100505938	uncharacterized LOC100505938	Homo sapiens uncharacterized LOC100505938 (LOC100505938), long non-coding RNA [NR_125740]	10.2564	11.0874	1.77898	0.831049	1.77898	up
A_33_P3294917	158471	NM_015225	PRUNE2	prune homolog 2 (Drosophila)	Homo sapiens prune homolog 2 (Drosophila) (PRUNE2), mRNA [NM_015225]	7.14875	6.26476	-1.84547	-0.883991	1.84547	down
A_21_P0006188			lnc-C9orf102-4	lnc-C9orf102-4:2	LNCipedia lincRNA (lnc-C9orf102-4), lincRNA [lnc-C9orf102-4:2]	2.15057	3.21409	2.09003	1.06352	2.09003	up
A_33_P3394352	55275	BC029560	VPS53	vacuolar protein sorting 53 homolog (S. cerevisiae)	vacuolar protein sorting 53 homolog (S. cerevisiae) [Source:HGNC Symbol;Acc:HGNC:25608] [ENST00000541903]	5.87183	6.70262	1.77866	0.83079	1.77866	up
A_33_P3235731	101930072	XM_005276324	LOC101930072	putative chemokine-related protein FP248-like	PREDICTED: Homo sapiens putative chemokine-related protein FP248-like (LOC101930072), mRNA [XM_005276324]	2.02303	2.76845	1.67647	0.745422	1.67647	up
A_33_P3360157	219447	NM_001001921	OR5AS1	olfactory receptor, family 5, subfamily AS, member 1	Homo sapiens olfactory receptor, family 5, subfamily AS, member 1 (OR5AS1), mRNA [NM_001001921]	2.9196	3.65296	1.66251	0.733367	1.66251	up
A_21_P0010725					Q16003_HUMAN (Q16003) Lymphocyte-specific protein 1 (Fragment), complete [THC2561048]	8.94543	8.0785	-1.82378	-0.866928	1.82378	down
A_23_P84219	200879	NM_139248	LIPH	lipase, member H	Homo sapiens lipase, member H (LIPH), mRNA [NM_139248]	8.37918	9.09148	1.63842	0.712302	1.63842	up
A_33_P3248108	114991	NM_133374	ZNF618	zinc finger protein 618	Homo sapiens zinc finger protein 618 (ZNF618), mRNA [NM_133374]	2.04153	4.1499	4.31205	2.10837	4.31205	up
A_32_P198990	100131929	AK126439	LOC100131929	uncharacterized LOC100131929	Homo sapiens cDNA FLJ44475 fis, clone UTERU2031521. [AK126439]	6.66246	6.0532	-1.52547	-0.609258	1.52547	down
A_33_P3318611	100131907	AK128825	LOC100131907	uncharacterized LOC100131907	Homo sapiens cDNA FLJ46268 fis, clone TESTI4027262. [AK128825]	4.47793	5.16035	1.60483	0.682424	1.60483	up
A_21_P0013095	101928231		LOC101928231	uncharacterized LOC101928231	Homo sapiens uncharacterized LOC101928231 (LOC101928231), long non-coding RNA [NR_125852]	2.0671	2.81804	1.68289	0.750944	1.68289	up
A_21_P0011827			XLOC_l2_007449		BROAD Institute lincRNA (XLOC_l2_007449), lincRNA [TCONS_l2_00013845]	6.27277	5.27984	-1.99022	-0.992928	1.99022	down
A_32_P107644		AK092728			MIR137 host gene (non-protein coding) [Source:HGNC Symbol;Acc:HGNC:42871] [ENST00000413670]	4.34946	5.41139	2.08773	1.06193	2.08773	up
A_33_P3251163	8635	AK124363	RNASET2	ribonuclease T2	ribonuclease T2 [Source:HGNC Symbol;Acc:HGNC:21686] [ENST00000510083]	4.72496	5.36057	1.5536	0.635615	1.5536	up
A_33_P3340294	155435	NM_053043	RBM33	RNA binding motif protein 33	Homo sapiens RNA binding motif protein 33 (RBM33), mRNA [NM_053043]	6.52166	7.75554	2.35198	1.23388	2.35198	up
A_21_P0011528			XLOC_l2_005695		BROAD Institute lincRNA (XLOC_l2_005695), lincRNA [TCONS_l2_00010614]	2.95545	3.74008	1.72265	0.784627	1.72265	up
A_22_P00022484	101669766	NR_103847	ZNF350-AS1	ZNF350 antisense RNA 1	Homo sapiens ZNF350 antisense RNA 1 (ZNF350-AS1), long non-coding RNA [NR_103847]	2.21615	2.94442	1.65665	0.728271	1.65665	up
A_21_P0013131		XR_242007			PREDICTED: Homo sapiens uncharacterized LOC101929309 (LOC101929309), transcript variant X2, ncRNA [XR_242007]	3.87339	4.52067	1.56621	0.647277	1.56621	up
A_33_P3325296					BC003127 selenoprotein X, 1 {Homo sapiens} (exp=-1; wgp=0; cg=0), complete [THC2669381]	2.94675	4.45277	2.84027	1.50603	2.84027	up
A_22_P00018200			lnc-ZNF624-1	lnc-ZNF624-1:1	LNCipedia lincRNA (lnc-ZNF624-1), lincRNA [lnc-ZNF624-1:1]	4.36782	2.2226	-4.42359	-2.14522	4.42359	down
A_33_P3343727	10136	AK308514	CELA3A	chymotrypsin-like elastase family, member 3A	chymotrypsin-like elastase family, member 3A [Source:HGNC Symbol;Acc:HGNC:15944] [ENST00000374663]	4.07817	3.27107	-1.7497	-0.807104	1.7497	down
A_22_P00016466	101927413	XR_242419	LOC101927413	uncharacterized LOC101927413	PREDICTED: Homo sapiens uncharacterized LOC101927413 (LOC101927413), ncRNA [XR_242419]	2.24447	4.20958	3.90443	1.96511	3.90443	up
A_21_P0005555	100506725	NR_108082	LOC100506725	uncharacterized LOC100506725	Homo sapiens uncharacterized LOC100506725 (LOC100506725), transcript variant 1, long non-coding RNA [NR_108082]	2.09515	2.91345	1.76333	0.818302	1.76333	up
A_22_P00016153		BX363751	lnc-TIMP3-5	lnc-TIMP3-5:1	BX363751 Homo sapiens B CELLS (RAMOS CELL LINE) COT 25-NORMALIZED Homo sapiens cDNA clone CS0DL005YG21 5-PRIME, mRNA sequence [BX363751]	2.0599	2.86934	1.75253	0.809442	1.75253	up
A_21_P0009223						3.00036	2.02965	-1.95981	-0.970715	1.95981	down
A_24_P941167	80830	NM_030641	APOL6	apolipoprotein L, 6	Homo sapiens apolipoprotein L, 6 (APOL6), mRNA [NM_030641]	3.08484	2.02669	-2.08226	-1.05815	2.08226	down
A_33_P3424754		KJ487209			immunoglobulin lambda variable 1-47 [Source:HGNC Symbol;Acc:HGNC:5880] [ENST00000390294]	3.97539	5.43814	2.75634	1.46275	2.75634	up
A_22_P00019331			lnc-OSBP-1	lnc-OSBP-1:1	LNCipedia lincRNA (lnc-OSBP-1), lincRNA [lnc-OSBP-1:1]	3.49611	5.09727	3.03386	1.60116	3.03386	up
A_22_P00012839	101929423	NR_109941	MEF2C-AS1	MEF2C antisense RNA 1	Homo sapiens MEF2C antisense RNA 1 (MEF2C-AS1), transcript variant 3, long non-coding RNA [NR_109941]	2.00862	3.11263	2.14951	1.10401	2.14951	up
A_32_P50431	6767	NM_003932	ST13	suppression of tumorigenicity 13 (colon carcinoma) (Hsp70 interacting protein)	Homo sapiens suppression of tumorigenicity 13 (colon carcinoma) (Hsp70 interacting protein) (ST13), transcript variant 1, mRNA [NM_003932]	6.92482	6.0078	-1.88821	-0.917017	1.88821	down
A_24_P602871	389432	NM_001030060	SAMD5	sterile alpha motif domain containing 5	Homo sapiens sterile alpha motif domain containing 5 (SAMD5), mRNA [NM_001030060]	6.81524	8.23174	2.66936	1.4165	2.66936	up
A_21_P0000663	644242	NR_036540	LINC00622	long intergenic non-protein coding RNA 622	Homo sapiens long intergenic non-protein coding RNA 622 (LINC00622), long non-coding RNA [NR_036540]	4.10774	5.24149	2.19428	1.13375	2.19428	up
A_33_P3373165	100288687	NM_001293798	DUX4	double homeobox 4	Homo sapiens double homeobox 4 (DUX4), mRNA [NM_001293798]	2.16834	3.13253	1.95096	0.964183	1.95096	up
A_19_P00321478			lnc-MACC1-1	lnc-MACC1-1:5	LNCipedia lincRNA (lnc-MACC1-1), lincRNA [lnc-MACC1-1:5]	3.53324	2.63961	-1.85785	-0.89363	1.85785	down
A_22_P00001409			lnc-APC-4	lnc-APC-4:2	LNCipedia lincRNA (lnc-APC-4), lincRNA [lnc-APC-4:2]	2.82887	3.73195	1.87006	0.903086	1.87006	up
A_33_P3300665	127495	NM_001256385	LRRC39	leucine rich repeat containing 39	Homo sapiens leucine rich repeat containing 39 (LRRC39), transcript variant 1, mRNA [NM_001256385]	3.22947	2.23149	-1.9972	-0.997982	1.9972	down
A_33_P3306207	346689	NM_198508	KLRG2	killer cell lectin-like receptor subfamily G, member 2	Homo sapiens killer cell lectin-like receptor subfamily G, member 2 (KLRG2), mRNA [NM_198508]	8.80407	9.69009	1.84806	0.886014	1.84806	up
A_21_P0006213			lnc-C9orf91-1	lnc-C9orf91-1:1	LNCipedia lincRNA (lnc-C9orf91-1), lincRNA [lnc-C9orf91-1:1]	4.38371	3.59672	-1.72547	-0.786993	1.72547	down
A_33_P3268522	644794	XR_108826	LOC644794	uncharacterized LOC644794	PREDICTED: Homo sapiens uncharacterized LOC644794 (LOC644794), misc_RNA [XR_108826]	4.64267	3.94934	-1.617	-0.693323	1.617	down
A_21_P0009538			lnc-DSC3-2	lnc-DSC3-2:1	LNCipedia lincRNA (lnc-DSC3-2), lincRNA [lnc-DSC3-2:1]	5.49714	2.96067	-5.80171	-2.53648	5.80171	down
A_22_P00019349		AW978577	lnc-GTSF1L-1	lnc-GTSF1L-1:1	EST390686 MAGE resequences, MAGP Homo sapiens cDNA, mRNA sequence [AW978577]	2.64283	3.76123	2.17106	1.1184	2.17106	up
A_24_P226332	2045	NM_004440	EPHA7	EPH receptor A7	Homo sapiens EPH receptor A7 (EPHA7), transcript variant 1, mRNA [NM_004440]	4.72788	3.51667	-2.31532	-1.21121	2.31532	down
A_33_P3267185	490	NM_001001323	ATP2B1	ATPase, Ca++ transporting, plasma membrane 1	Homo sapiens ATPase, Ca++ transporting, plasma membrane 1 (ATP2B1), transcript variant 1, mRNA [NM_001001323]	4.83283	5.60113	1.70326	0.768302	1.70326	up
A_21_P0005490			lnc-HERPUD2-4	lnc-HERPUD2-4:1	LNCipedia lincRNA (lnc-HERPUD2-4), lincRNA [lnc-HERPUD2-4:1]	2.0464	3.00036	1.93719	0.953969	1.93719	up
A_33_P3380032	729528	NM_001024661	PRAMEF14	PRAME family member 14	Homo sapiens PRAME family member 14 (PRAMEF14), mRNA [NM_001024661]	6.21122	2.04969	-17.8956	-4.16153	17.8956	down
A_33_P3271657	84439	NM_001127258	HHIPL1	HHIP-like 1	Homo sapiens HHIP-like 1 (HHIPL1), transcript variant 1, mRNA [NM_001127258]	6.21202	3.92093	-4.89425	-2.29109	4.89425	down
A_23_P254165	10742	NM_021785	RAI2	retinoic acid induced 2	Homo sapiens retinoic acid induced 2 (RAI2), transcript variant 2, mRNA [NM_021785]	4.36529	5.02037	1.5747	0.65508	1.5747	up
A_33_P3386686	100132874	XM_005273698	LOC100132874	uncharacterized LOC100132874	PREDICTED: Homo sapiens uncharacterized LOC100132874 (LOC100132874), mRNA [XM_005273698]	7.6074	8.44416	1.78603	0.836756	1.78603	up
A_21_P0012703			XLOC_l2_011415		BROAD Institute lincRNA (XLOC_l2_011415), lincRNA [TCONS_l2_00021481]	5.02587	5.96406	1.91613	0.938197	1.91613	up
A_33_P3424577		A23747			T cell receptor beta constant 1 [Source:HGNC Symbol;Acc:HGNC:12156] [ENST00000613594]	6.17852	7.2067	2.03944	1.02817	2.03944	up
A_33_P3234088					keratin 18 pseudogene 34 [Source:HGNC Symbol;Acc:HGNC:33403] [ENST00000488218]	3.01783	4.23731	2.32863	1.21948	2.32863	up
A_19_P00317612	101929559	NR_110012	LINC00211	long intergenic non-protein coding RNA 211	Homo sapiens long intergenic non-protein coding RNA 211 (LINC00211), transcript variant 2, long non-coding RNA [NR_110012]	4.77246	5.7942	2.03036	1.02173	2.03036	up
A_21_P0014458		AK096487			Homo sapiens cDNA FLJ39168 fis, clone OCBBF2002920. [AK096487]	8.59268	7.83664	-1.68884	-0.756031	1.68884	down
A_21_P0002645	102800314	NR_110497	MIR7515HG	MIR7515 host gene (non-protein coding)	Homo sapiens MIR7515 host gene (non-protein coding) (MIR7515HG), long non-coding RNA [NR_110497]	2.47755	3.76481	2.44064	1.28726	2.44064	up
A_22_P00018387	100289509	NR_045118	KCNIP2-AS1	KCNIP2 antisense RNA 1	Homo sapiens KCNIP2 antisense RNA 1 (KCNIP2-AS1), long non-coding RNA [NR_045118]	5.86803	4.45459	-2.66371	-1.41344	2.66371	down
A_21_P0011958			XLOC_l2_008221		BROAD Institute lincRNA (XLOC_l2_008221), lincRNA [TCONS_l2_00014848]	6.11664	5.51579	-1.51661	-0.600851	1.51661	down
A_33_P3391521	56605		ERO1LB	ERO1-like beta (S. cerevisiae)	ERO1-like beta (S. cerevisiae) [Source:HGNC Symbol;Acc:HGNC:14355] [ENST00000366589]	2.3146	3.42449	2.15829	1.10989	2.15829	up
A_21_P0011132			XLOC_l2_003647		BROAD Institute lincRNA (XLOC_l2_003647), lincRNA [TCONS_l2_00006750]	4.89977	3.90614	-1.99119	-0.993632	1.99119	down
A_22_P00018660			lnc-ZBTB10-3	lnc-ZBTB10-3:1	LNCipedia lincRNA (lnc-ZBTB10-3), lincRNA [lnc-ZBTB10-3:1]	3.10457	2.28465	-1.76531	-0.819922	1.76531	down
A_33_P3326647	340990	AK128214	OTOG	otogelin	otogelin [Source:HGNC Symbol;Acc:HGNC:8516] [ENST00000342528]	4.34962	2.32852	-4.05892	-2.0211	4.05892	down
A_21_P0002124						3.35799	2.07215	-2.43824	-1.28584	2.43824	down
A_22_P00002849						2.59069	3.43442	1.79469	0.843733	1.79469	up
A_21_P0011889	101927187		LOC101927187	uncharacterized LOC101927187	PREDICTED: Homo sapiens uncharacterized LOC101927187 (LOC101927187), ncRNA [XR_241443]	7.37031	4.54686	-7.07854	-2.82345	7.07854	down
A_24_P298495	100130744	NR_046285	LOC100130744	uncharacterized LOC100130744	Homo sapiens uncharacterized LOC100130744 (LOC100130744), long non-coding RNA [NR_046285]	2.08235	3.70979	3.08963	1.62744	3.08963	up
A_33_P3489222	26095	NM_001042357	PTPN20B	protein tyrosine phosphatase, non-receptor type 20B	Homo sapiens protein tyrosine phosphatase, non-receptor type 20B (PTPN20B), transcript variant 1, mRNA [NM_001042357]	4.71794	3.80457	-1.88344	-0.913368	1.88344	down
A_21_P0011819			lnc-ZNF2-1	lnc-ZNF2-1:1	Q5QPL3_HUMAN (Q5QPL3) Novel zinc finger protein (Fragment), partial (15%) [THC2615552]	5.11638	5.85073	1.66364	0.734347	1.66364	up
A_23_P35309	27097	NM_014409	TAF5L	TAF5-like RNA polymerase II, p300/CBP-associated factor (PCAF)-associated factor, 65kDa	Homo sapiens TAF5-like RNA polymerase II, p300/CBP-associated factor (PCAF)-associated factor, 65kDa (TAF5L), transcript variant 1, mRNA [NM_014409]	5.87883	7.85325	3.9297	1.97442	3.9297	up
A_33_P3214491	9659	NM_001198832	PDE4DIP	phosphodiesterase 4D interacting protein	Homo sapiens phosphodiesterase 4D interacting protein (PDE4DIP), transcript variant 8, mRNA [NM_001198832]	4.90952	4.3073	-1.51805	-0.60222	1.51805	down
A_22_P00020315						12.136	11.5434	-1.5079	-0.59254	1.5079	down
A_33_P3298159	5730	NM_000954	PTGDS	prostaglandin D2 synthase 21kDa (brain)	Homo sapiens prostaglandin D2 synthase 21kDa (brain) (PTGDS), mRNA [NM_000954]	12.8406	12.1091	-1.66041	-0.731542	1.66041	down
A_21_P0004863		XR_427900			PREDICTED: Homo sapiens uncharacterized LOC102724851 (LOC102724851), transcript variant X1, ncRNA [XR_427900]	8.3276	7.72091	-1.52276	-0.606687	1.52276	down
A_24_P306824	619373	NM_001100916	MBOAT4	membrane bound O-acyltransferase domain containing 4	Homo sapiens membrane bound O-acyltransferase domain containing 4 (MBOAT4), mRNA [NM_001100916]	2.9239	2.12542	-1.73926	-0.798477	1.73926	down
A_21_P0005507			lnc-RFC2-1	lnc-RFC2-1:1	LNCipedia lincRNA (lnc-RFC2-1), lincRNA [lnc-RFC2-1:1]	5.93575	5.13593	-1.74088	-0.799819	1.74088	down
A_21_P0000096	56265	NM_019609	CPXM1	carboxypeptidase X (M14 family), member 1	Homo sapiens carboxypeptidase X (M14 family), member 1 (CPXM1), transcript variant 1, mRNA [NM_019609]	4.85222	2.87583	-3.93508	-1.97639	3.93508	down
A_22_P00004369			lnc-COL4A3BP-1	lnc-COL4A3BP-1:1	LNCipedia lincRNA (lnc-COL4A3BP-1), lincRNA [lnc-COL4A3BP-1:1]	3.12949	1.99746	-2.19167	-1.13203	2.19167	down
A_22_P00025891		XR_243988			PREDICTED: Homo sapiens uncharacterized LOC101927522 (LOC101927522), transcript variant X1, ncRNA [XR_243988]	3.81269	4.71268	1.86605	0.899987	1.86605	up
A_22_P00007895		DB451431	lnc-HSP90AA1-1	lnc-HSP90AA1-1:1	DB451431 RIKEN full-length enriched human cDNA library, testis Homo sapiens cDNA clone H013053G02 5', mRNA sequence [DB451431]	4.02478	4.70302	1.60019	0.678242	1.60019	up
A_22_P00018354		AK026734			Homo sapiens cDNA: FLJ23081 fis, clone LNG06331. [AK026734]	2.74631	4.00735	2.39667	1.26103	2.39667	up
A_33_P3288329	10580	NM_001290294	SORBS1	sorbin and SH3 domain containing 1	Homo sapiens sorbin and SH3 domain containing 1 (SORBS1), transcript variant 8, mRNA [NM_001290294]	5.69799	6.37691	1.60094	0.678922	1.60094	up
A_22_P00002961		DA821820	lnc-C5orf63-3	lnc-C5orf63-3:1	DA821820 PERIC2 Homo sapiens cDNA clone PERIC2001885 5', mRNA sequence [DA821820]	2.19538	3.15294	1.94202	0.957556	1.94202	up
A_21_P0002624			lnc-CPO-1	lnc-CPO-1:4	LNCipedia lincRNA (lnc-CPO-1), lincRNA [lnc-CPO-1:4]	4.0539	3.15555	-1.86394	-0.898353	1.86394	down
A_32_P315371		AK054783	lnc-MSRA-1	lnc-MSRA-1:1	Homo sapiens cDNA FLJ30221 fis, clone BRACE2001742. [AK054783]	2.09364	2.86906	1.71169	0.775418	1.71169	up
A_22_P00012904	102724438	XR_425572	LOC102724438	uncharacterized LOC102724438	PREDICTED: Homo sapiens uncharacterized LOC102724438 (LOC102724438), ncRNA [XR_425572]	4.62695	5.40913	1.71973	0.782178	1.71973	up
A_22_P00008407	101805492	NR_103848	CASC9	cancer susceptibility candidate 9 (non-protein coding)	Homo sapiens cancer susceptibility candidate 9 (non-protein coding) (CASC9), transcript variant 1, long non-coding RNA [NR_103848]	6.89521	6.06364	-1.77962	-0.831573	1.77962	down
A_23_P21990	9963	NM_152685	SLC23A1	solute carrier family 23 (ascorbic acid transporter), member 1	Homo sapiens solute carrier family 23 (ascorbic acid transporter), member 1 (SLC23A1), transcript variant 2, mRNA [NM_152685]	3.05546	2.23541	-1.76546	-0.820045	1.76546	down
A_33_P3336223					ALU6_HUMAN (P39193) Alu subfamily SP sequence contamination warning entry, partial (18%) [THC2521288]	7.38259	8.73854	2.55964	1.35594	2.55964	up
A_21_P0004164	102467212		LOC102467212	uncharacterized LOC102467212		3.13586	2.12366	-2.01698	-1.0122	2.01698	down
A_33_P3295786	348378	NM_001042693	FAM159A	family with sequence similarity 159, member A	Homo sapiens family with sequence similarity 159, member A (FAM159A), mRNA [NM_001042693]	4.30138	5.37268	2.10134	1.07131	2.10134	up
A_33_P3380652	10863	XR_247120	ADAM28	ADAM metallopeptidase domain 28	ADAM metallopeptidase domain 28 [Source:HGNC Symbol;Acc:HGNC:206] [ENST00000437154]	3.13696	5.13151	3.98491	1.99455	3.98491	up
A_33_P3287800	85474	NM_001009812	LBX2	ladybird homeobox 2	Homo sapiens ladybird homeobox 2 (LBX2), transcript variant 2, mRNA [NM_001009812]	4.65088	5.26043	1.52578	0.609545	1.52578	up
A_21_P0012039					aldehyde oxidase 3, pseudogene [Source:HGNC Symbol;Acc:HGNC:19049] [ENST00000467633]	2.45567	3.07693	1.53822	0.621259	1.53822	up
A_24_P213950	220296	NM_152722	HEPACAM	hepatic and glial cell adhesion molecule	Homo sapiens hepatic and glial cell adhesion molecule (HEPACAM), mRNA [NM_152722]	3.77393	4.76451	1.98698	0.990579	1.98698	up
A_33_P3318444	643904	NM_001146684	RNF222	ring finger protein 222	Homo sapiens ring finger protein 222 (RNF222), mRNA [NM_001146684]	8.23174	9.82183	3.01069	1.59009	3.01069	up
A_23_P26439	79007	NM_001042610	DBNDD1	dysbindin (dystrobrevin binding protein 1) domain containing 1	Homo sapiens dysbindin (dystrobrevin binding protein 1) domain containing 1 (DBNDD1), transcript variant 1, mRNA [NM_001042610]	7.77626	8.38324	1.52307	0.60698	1.52307	up
A_21_P0013617	101930048		LOC101930048	uncharacterized LOC101930048	PREDICTED: Homo sapiens uncharacterized LOC101930048 (LOC101930048), transcript variant X1, ncRNA [XR_428438]	2.09322	3.42952	2.52504	1.33631	2.52504	up
A_22_P00006235		BG205064			RST24483 Athersys RAGE Library Homo sapiens cDNA, mRNA sequence [BG205064]	2.63208	3.5906	1.94331	0.95852	1.94331	up
A_23_P161507	9633	NM_004923	MTL5	metallothionein-like 5, testis-specific (tesmin)	Homo sapiens metallothionein-like 5, testis-specific (tesmin) (MTL5), transcript variant 1, mRNA [NM_004923]	3.7283	2.92323	-1.74723	-0.80507	1.74723	down
A_33_P3235432	64802	NM_001297779	NMNAT1	nicotinamide nucleotide adenylyltransferase 1	Homo sapiens nicotinamide nucleotide adenylyltransferase 1 (NMNAT1), transcript variant 3, mRNA [NM_001297779]	7.43039	8.7297	2.46111	1.29931	2.46111	up
A_33_P3262884		AK091705			Homo sapiens cDNA FLJ34386 fis, clone HCHON1000166. [AK091705]	7.23155	6.28369	-1.929	-0.947855	1.929	down
A_33_P3222947	283953	NM_001146336	TMEM114	transmembrane protein 114	Homo sapiens transmembrane protein 114 (TMEM114), transcript variant 1, mRNA [NM_001146336]	2.01562	2.85743	1.79229	0.841806	1.79229	up
A_22_P00015471						6.73249	7.57308	1.79078	0.840586	1.79078	up
A_22_P00017308	388815	NR_027790	MIR99AHG	mir-99a-let-7c cluster host gene (non-protein coding)	Homo sapiens mir-99a-let-7c cluster host gene (non-protein coding) (MIR99AHG), transcript variant 1, long non-coding RNA [NR_027790]	7.91265	7.1864	-1.65433	-0.726251	1.65433	down
A_21_P0011490					ATP synthase, H+ transporting, mitochondrial Fo complex, subunit B1 pseudogene 7 [Source:HGNC Symbol;Acc:HGNC:39748] [ENST00000567330]	4.33566	5.94408	3.04918	1.60842	3.04918	up
A_22_P00015000		DB081557	lnc-SMG6-4	lnc-SMG6-4:1	DB081557 TESTI4 Homo sapiens cDNA clone TESTI4027609 5', mRNA sequence [DB081557]	3.8944	3.02358	-1.8287	-0.870818	1.8287	down
A_21_P0010335	100506271		LOC100506271	uncharacterized LOC100506271	Homo sapiens uncharacterized LOC100506271 (LOC100506271), long non-coding RNA [NR_110515]	7.64116	8.49696	1.80977	0.855806	1.80977	up
A_21_P0009646	126536		LINC00661	long intergenic non-protein coding RNA 661	long intergenic non-protein coding RNA 661 [Source:HGNC Symbol;Acc:HGNC:27002] [ENST00000546512]	4.52947	3.91631	-1.52961	-0.61316	1.52961	down
A_22_P00003598			lnc-CD226-1	lnc-CD226-1:1	LNCipedia lincRNA (lnc-CD226-1), lincRNA [lnc-CD226-1:1]	3.41612	1.98193	-2.70231	-1.43419	2.70231	down
A_22_P00001495			lnc-ARFIP1-2	lnc-ARFIP1-2:1	LNCipedia lincRNA (lnc-ARFIP1-2), lincRNA [lnc-ARFIP1-2:1]	6.36346	1.99464	-20.6608	-4.36883	20.6608	down
A_22_P00006182	442497	NR_033960	LOC442497	uncharacterized LOC442497	Homo sapiens uncharacterized LOC442497 (LOC442497), long non-coding RNA [NR_033960]	4.3207	5.03225	1.63756	0.711547	1.63756	up
A_21_P0013598			XLOC_l2_015011		BROAD Institute lincRNA (XLOC_l2_015011), lincRNA [TCONS_l2_00029021]	2.0381	3.11817	2.11413	1.08007	2.11413	up
A_33_P3389237	10941	NM_001252274	UGT2A1	UDP glucuronosyltransferase 2 family, polypeptide A1, complex locus	Homo sapiens UDP glucuronosyltransferase 2 family, polypeptide A1, complex locus (UGT2A1), transcript variant 2, mRNA [NM_001252274]	2.05495	2.65768	1.51858	0.602724	1.51858	up
A_23_P59654	64111	NM_022150	NPVF	neuropeptide VF precursor	Homo sapiens neuropeptide VF precursor (NPVF), mRNA [NM_022150]	4.17445	4.90279	1.65673	0.728335	1.65673	up
A_23_P300867	145282	NM_138731	MIPOL1	mirror-image polydactyly 1	Homo sapiens mirror-image polydactyly 1 (MIPOL1), transcript variant 3, mRNA [NM_138731]	7.46648	6.76361	-1.62775	-0.702876	1.62775	down
A_33_P3277808	101928125		LOC101928125	major seminal plasma glycoprotein PSP-I-like	PREDICTED: Homo sapiens major seminal plasma glycoprotein PSP-I-like (LOC101928125), mRNA [XM_005270310]	5.7586	4.89426	-1.82051	-0.864342	1.82051	down
A_23_P131330	347730	NM_178839	LRRTM1	leucine rich repeat transmembrane neuronal 1	Homo sapiens leucine rich repeat transmembrane neuronal 1 (LRRTM1), mRNA [NM_178839]	2.08934	3.24048	2.2209	1.15114	2.2209	up
A_33_P3415097	1183	NM_001830	CLCN4	chloride channel, voltage-sensitive 4	Homo sapiens chloride channel, voltage-sensitive 4 (CLCN4), transcript variant 1, mRNA [NM_001830]	7.94121	8.65391	1.63887	0.712701	1.63887	up
A_24_P160070	30811	NM_014586	HUNK	hormonally up-regulated Neu-associated kinase	Homo sapiens hormonally up-regulated Neu-associated kinase (HUNK), mRNA [NM_014586]	3.01289	2.08462	-1.903	-0.928277	1.903	down
A_21_P0004198			lnc-NDUFS6-7	lnc-NDUFS6-7:1	LNCipedia lincRNA (lnc-NDUFS6-7), lincRNA [lnc-NDUFS6-7:1]	2.62505	3.41874	1.73351	0.793697	1.73351	up
A_22_P00009674			lnc-MBIP-2	lnc-MBIP-2:8	LNCipedia lincRNA (lnc-MBIP-2), lincRNA [lnc-MBIP-2:8]	3.11693	4.68381	2.96264	1.56688	2.96264	up
A_23_P38634	8390	NM_003555	OR1G1	olfactory receptor, family 1, subfamily G, member 1	Homo sapiens olfactory receptor, family 1, subfamily G, member 1 (OR1G1), mRNA [NM_003555]	4.7218	2.1404	-5.98517	-2.58139	5.98517	down
A_33_P3277758						5.04984	7.09544	4.12844	2.0456	4.12844	up
A_33_P3394853	100132215	NR_027069	LOC100132215	uncharacterized LOC100132215	Homo sapiens uncharacterized LOC100132215 (LOC100132215), transcript variant 1, long non-coding RNA [NR_027069]	2.25928	3.77644	2.86227	1.51716	2.86227	up
A_21_P0004864		XR_427900			PREDICTED: Homo sapiens uncharacterized LOC102724851 (LOC102724851), transcript variant X1, ncRNA [XR_427900]	9.12347	8.48243	-1.55945	-0.641034	1.55945	down
A_19_P00318803	101928545	NR_120512	SEPT7-AS1	SEPT7 antisense RNA 1 (head to head)	Homo sapiens SEPT7 antisense RNA 1 (head to head) (SEPT7-AS1), transcript variant 2, long non-coding RNA [NR_120512]	5.22252	4.60825	-1.53079	-0.614274	1.53079	down
A_33_P3689678	285857	AK097853	LOC285857	uncharacterized LOC285857	Homo sapiens cDNA FLJ40534 fis, clone TESTI2047824. [AK097853]	4.07905	4.8335	1.68699	0.754447	1.68699	up
A_22_P00004573		XR_430430			long intergenic non-protein coding RNA 1422 [Source:HGNC Symbol;Acc:HGNC:50728] [ENST00000434868]	5.19644	4.14178	-2.07722	-1.05465	2.07722	down
A_21_P0004204			lnc-C5orf38-1	lnc-C5orf38-1:4	LNCipedia lincRNA (lnc-C5orf38-1), lincRNA [lnc-C5orf38-1:4]	2.83078	4.48346	3.14418	1.65268	3.14418	up
A_22_P00002858	339942	NR_026991	H1FX-AS1	H1FX antisense RNA 1	Homo sapiens H1FX antisense RNA 1 (H1FX-AS1), long non-coding RNA [NR_026991]	7.58245	6.84597	-1.66611	-0.736487	1.66611	down
A_22_P00007164	101929409	XR_243331	LOC101929409	uncharacterized LOC101929409	PREDICTED: Homo sapiens uncharacterized LOC101929409 (LOC101929409), misc_RNA [XR_243331]	4.68892	3.43459	-2.38557	-1.25433	2.38557	down
A_33_P3313680	1607	NM_004080	DGKB	diacylglycerol kinase, beta 90kDa	Homo sapiens diacylglycerol kinase, beta 90kDa (DGKB), transcript variant 1, mRNA [NM_004080]	2.67809	2.01845	-1.5797	-0.659646	1.5797	down
A_21_P0012304					transmembrane phosphatase with tensin homology pseudogene 1 [Source:HGNC Symbol;Acc:HGNC:43648] [ENST00000558085]	3.27247	2.58315	-1.61252	-0.68932	1.61252	down
A_22_P00019369	255649	XR_247225	OOSP1	oocyte secreted protein 1	oocyte secreted protein 1 [Source:HGNC Symbol;Acc:HGNC:49233] [ENST00000398992]	1.9983	2.81228	1.75806	0.813984	1.75806	up
A_33_P3294172					OR7D4_HUMAN (Q8NG98) Olfactory receptor 7D4 (Olfactory receptor OR19-7), partial (98%) [THC2623242]	3.79352	5.09628	2.46702	1.30277	2.46702	up
A_21_P0005678			lnc-WRN-2	lnc-WRN-2:1	LNCipedia lincRNA (lnc-WRN-2), lincRNA [lnc-WRN-2:1]	2.99371	6.81062	14.0931	3.81691	14.0931	up
A_33_P3636315	286087	AK091675	LOC286087	uncharacterized LOC286087	Homo sapiens cDNA FLJ34356 fis, clone FEBRA2012195. [AK091675]	7.16997	6.504	-1.58663	-0.665967	1.58663	down
A_21_P0006989	101929465	XR_246526	LOC101929465	uncharacterized LOC101929465	PREDICTED: Homo sapiens uncharacterized LOC101929465 (LOC101929465), ncRNA [XR_246526]	3.77416	2.79271	-1.97445	-0.981447	1.97445	down
A_22_P00001537		AK127010	lnc-ARHGEF10L-1	lnc-ARHGEF10L-1:1	Homo sapiens cDNA FLJ45066 fis, clone BRAWH3024613. [AK127010]	2.45089	3.57241	2.17576	1.12152	2.17576	up
A_22_P00002124		BE561442	lnc-BOLA2B-1	lnc-BOLA2B-1:1	601344576F1 NIH_MGC_8 Homo sapiens cDNA clone IMAGE:3677250 5', mRNA sequence [BE561442]	3.1722	4.5307	2.56418	1.3585	2.56418	up
A_21_P0014241		AK055759			ring finger protein 183 [Source:HGNC Symbol;Acc:HGNC:28721] [ENST00000478815]	3.97007	4.66861	1.62286	0.698537	1.62286	up
A_24_P185368	201516	NM_152677	ZSCAN4	zinc finger and SCAN domain containing 4	Homo sapiens zinc finger and SCAN domain containing 4 (ZSCAN4), mRNA [NM_152677]	1.99384	3.31456	2.49791	1.32072	2.49791	up
A_23_P38304	146894	NM_145273	CD300LG	CD300 molecule-like family member g	Homo sapiens CD300 molecule-like family member g (CD300LG), transcript variant 1, mRNA [NM_145273]	1.99527	4.07178	4.21786	2.07651	4.21786	up
A_24_P40229	51340	NM_016652	CRNKL1	crooked neck pre-mRNA splicing factor 1	Homo sapiens crooked neck pre-mRNA splicing factor 1 (CRNKL1), transcript variant 1, mRNA [NM_016652]	8.78893	8.19214	-1.51235	-0.596791	1.51235	down
A_21_P0005697			lnc-XKR4-2	lnc-XKR4-2:1	LNCipedia lincRNA (lnc-XKR4-2), lincRNA [lnc-XKR4-2:1]	5.85283	5.00465	-1.80023	-0.84818	1.80023	down
A_33_P3222653	100131366	NR_033938	LINC00605	long intergenic non-protein coding RNA 605	Homo sapiens long intergenic non-protein coding RNA 605 (LINC00605), long non-coding RNA [NR_033938]	3.64493	4.44862	1.74555	0.803684	1.74555	up
A_32_P794272		AL360200			Homo sapiens mRNA full length insert cDNA clone EUROIMAGE 110216. [AL360200]	6.62768	5.56182	-2.09342	-1.06586	2.09342	down
A_22_P00002731	100130264	NR_024564	LOC100130264	uncharacterized LOC100130264	Homo sapiens uncharacterized LOC100130264 (LOC100130264), long non-coding RNA [NR_024564]	2.01466	2.74002	1.65332	0.725368	1.65332	up
A_33_P3366132			lnc-COMMD10-2	lnc-COMMD10-2:1	Q5U635_HUMAN (Q5U635) SEMA6A protein, partial (10%) [THC2690044]	2.88981	2.18068	-1.63483	-0.709139	1.63483	down
A_23_P374216	259239	NM_147197	WFDC11	WAP four-disulfide core domain 11	Homo sapiens WAP four-disulfide core domain 11 (WFDC11), mRNA [NM_147197]	2.04603	2.87766	1.7797	0.831637	1.7797	up
A_22_P00020584					602582894F1 NIH_MGC_76 Homo sapiens cDNA clone IMAGE:4710695 5', mRNA sequence [BG565365]	4.22087	2.04508	-4.51832	-2.17579	4.51832	down
A_22_P00007787	101928445	NR_110560	LOC101928445	uncharacterized LOC101928445	Homo sapiens uncharacterized LOC101928445 (LOC101928445), long non-coding RNA [NR_110560]	5.05899	5.87938	1.76588	0.820387	1.76588	up
A_21_P0001926	101929282	NR_110245	LOC101929282	uncharacterized LOC101929282	Homo sapiens uncharacterized LOC101929282 (LOC101929282), transcript variant 2, long non-coding RNA [NR_110245]	2.10249	4.8646	6.78391	2.76212	6.78391	up
A_24_P512054	79009	NM_024045	DDX50	DEAD (Asp-Glu-Ala-Asp) box polypeptide 50	Homo sapiens DEAD (Asp-Glu-Ala-Asp) box polypeptide 50 (DDX50), mRNA [NM_024045]	7.58469	6.91624	-1.58937	-0.668457	1.58937	down
A_22_P00008538	60598	NM_022358	KCNK15	potassium channel, two pore domain subfamily K, member 15	Homo sapiens potassium channel, two pore domain subfamily K, member 15 (KCNK15), mRNA [NM_022358]	5.07261	6.24909	2.26026	1.17649	2.26026	up
A_33_P3264116	378884	NM_198586	NHLRC1	NHL repeat containing E3 ubiquitin protein ligase 1	Homo sapiens NHL repeat containing E3 ubiquitin protein ligase 1 (NHLRC1), mRNA [NM_198586]	2.16134	3.24702	2.12238	1.08568	2.12238	up
A_21_P0009162	440416	XR_424802	CCDC144NL-AS1	CCDC144NL antisense RNA 1	PREDICTED: Homo sapiens uncharacterized LOC102724783 (LOC102724783), ncRNA [XR_424802]	5.4709	2.46447	-8.03572	-3.00643	8.03572	down
A_23_P4679	2077	NM_006494	ERF	Ets2 repressor factor	Homo sapiens Ets2 repressor factor (ERF), transcript variant 1, mRNA [NM_006494]	8.82283	9.80267	1.97224	0.979838	1.97224	up
A_19_P00318759	149773	NR_034147	APCDD1L-AS1	APCDD1L antisense RNA 1 (head to head)	Homo sapiens APCDD1L antisense RNA 1 (head to head) (APCDD1L-AS1), long non-coding RNA [NR_034147]	3.25303	2.58181	-1.59242	-0.671218	1.59242	down
A_33_P3766667	391110	AK122667	OR10R3P	olfactory receptor, family 10, subfamily R, member 3 pseudogene	Homo sapiens cDNA FLJ16108 fis, clone THYMU2009425, moderately similar to OLFACTORY RECEPTOR-LIKE PROTEIN HGMP07J. [AK122667]	2.23801	3.2947	2.08016	1.0567	2.08016	up
A_21_P0012138			XLOC_l2_008783		BROAD Institute lincRNA (XLOC_l2_008783), lincRNA [TCONS_l2_00016499]	2.24942	4.70899	5.50053	2.45957	5.50053	up
A_33_P3240249		AK125712			Homo sapiens cDNA FLJ43724 fis, clone TESOP2007688. [AK125712]	2.26149	2.85866	1.51275	0.597176	1.51275	up
A_22_P00007338	100506314	NR_038920	LOC100506314	uncharacterized LOC100506314	Homo sapiens uncharacterized LOC100506314 (LOC100506314), long non-coding RNA [NR_038920]	6.85672	6.25665	-1.51579	-0.600066	1.51579	down
A_33_P3383561	5435	XR_109712	POLR2F	polymerase (RNA) II (DNA directed) polypeptide F	polymerase (RNA) II (DNA directed) polypeptide F [Source:HGNC Symbol;Acc:HGNC:9193] [ENST00000443002]	2.4722	3.86512	2.62609	1.39291	2.62609	up
A_22_P00015403						2.42289	4.32579	3.73965	1.9029	3.73965	up
A_22_P00012373					prickle homolog 2 (Drosophila) [Source:HGNC Symbol;Acc:HGNC:20340] [ENST00000569824]	5.48522	6.74231	2.39014	1.2571	2.39014	up
A_23_P161424	84898	NM_032812	PLXDC2	plexin domain containing 2	Homo sapiens plexin domain containing 2 (PLXDC2), transcript variant 1, mRNA [NM_032812]	3.46358	4.42354	1.94526	0.959966	1.94526	up
A_23_P214821	1906	NM_001955	EDN1	endothelin 1	Homo sapiens endothelin 1 (EDN1), transcript variant 1, mRNA [NM_001955]	9.93884	11.541	3.03595	1.60215	3.03595	up
A_33_P3640106	400685	NR_033982	LOC400685	uncharacterized LOC400685	Homo sapiens uncharacterized LOC400685 (LOC400685), long non-coding RNA [NR_033982]	2.50853	3.85509	2.54306	1.34656	2.54306	up
A_24_P325146	728224	NM_031960	KRTAP4-8	keratin associated protein 4-8	Homo sapiens keratin associated protein 4-8 (KRTAP4-8), mRNA [NM_031960]	3.70016	4.58653	1.84852	0.886373	1.84852	up
A_22_P00022173	101928266	NR_110828	LOC101928266	uncharacterized LOC101928266	Homo sapiens uncharacterized LOC101928266 (LOC101928266), long non-coding RNA [NR_110828]	2.60942	3.62173	2.01715	1.01232	2.01715	up
A_21_P0000310	677800	NR_002954	SNORA12	small nucleolar RNA, H/ACA box 12	Homo sapiens small nucleolar RNA, H/ACA box 12 (SNORA12), small nucleolar RNA [NR_002954]	7.8387	8.4823	1.56222	0.6436	1.56222	up
A_33_P3276062						9.70861	10.8185	2.15836	1.10994	2.15836	up
A_23_P80295	8224	NM_003490	SYN3	synapsin III	Homo sapiens synapsin III (SYN3), transcript variant IIIa, mRNA [NM_003490]	4.4407	3.02709	-2.66403	-1.41361	2.66403	down
A_23_P151870	26035	NM_015554	GLCE	glucuronic acid epimerase	Homo sapiens glucuronic acid epimerase (GLCE), mRNA [NM_015554]	10.2595	9.47897	-1.71782	-0.780578	1.71782	down
A_22_P00002470			lnc-C15orf48-1	lnc-C15orf48-1:6	LNCipedia lincRNA (lnc-C15orf48-1), lincRNA [lnc-C15orf48-1:6]	2.01391	2.77848	1.69887	0.764574	1.69887	up
A_33_P3288725		CU678159			Synthetic construct Homo sapiens gateway clone IMAGE:100017271 3' read TBC1D22A mRNA. [CU678159]	3.36439	4.07587	1.63748	0.711482	1.63748	up
A_24_P118196	727936	NM_001080393	GXYLT2	glucoside xylosyltransferase 2	Homo sapiens glucoside xylosyltransferase 2 (GXYLT2), mRNA [NM_001080393]	10.4909	9.77939	-1.63751	-0.711506	1.63751	down
A_33_P3225625	445347	NM_001003799	TARP	TCR gamma alternate reading frame protein	Homo sapiens TCR gamma alternate reading frame protein (TARP), transcript variant 1, mRNA [NM_001003799]	3.17318	2.43071	-1.67304	-0.742474	1.67304	down
A_33_P3234859	7402	NM_007124	UTRN	utrophin	Homo sapiens utrophin (UTRN), mRNA [NM_007124]	5.37125	6.29356	1.89514	0.922307	1.89514	up
A_33_P3210228	79670		ZCCHC6	zinc finger, CCHC domain containing 6	zinc finger, CCHC domain containing 6 [Source:HGNC Symbol;Acc:HGNC:25817] [ENST00000375947]	5.76512	5.14096	-1.54131	-0.624157	1.54131	down
A_21_P0008092			lnc-NDFIP2-8	lnc-NDFIP2-8:1	LNCipedia lincRNA (lnc-NDFIP2-8), lincRNA [lnc-NDFIP2-8:1]	4.20561	3.14285	-2.08893	-1.06276	2.08893	down
A_32_P119033	345557	NM_001005473	PLCXD3	phosphatidylinositol-specific phospholipase C, X domain containing 3	Homo sapiens phosphatidylinositol-specific phospholipase C, X domain containing 3 (PLCXD3), mRNA [NM_001005473]	1.98219	3.59604	3.06067	1.61385	3.06067	up
A_33_P3268318						7.62687	6.79236	-1.78325	-0.834507	1.78325	down
A_21_P0009421	101927900	NR_110791	LINC01477	long intergenic non-protein coding RNA 1477	Homo sapiens long intergenic non-protein coding RNA 1477 (LINC01477), long non-coding RNA [NR_110791]	1.99952	3.03565	2.05072	1.03613	2.05072	up
A_21_P0011843	5239		PGM5	phosphoglucomutase 5	phosphoglucomutase 5 [Source:HGNC Symbol;Acc:HGNC:8908] [ENST00000604870]	3.94695	5.38199	2.7039	1.43504	2.7039	up
A_21_P0008185			lnc-RNF219-2	lnc-RNF219-2:1	LNCipedia lincRNA (lnc-RNF219-2), lincRNA [lnc-RNF219-2:1]	2.02548	3.79464	3.40856	1.76916	3.40856	up
A_22_P00013842						4.27804	2.81077	-2.76498	-1.46727	2.76498	down
A_21_P0000031	390245	NM_001161630	KDM4E	lysine (K)-specific demethylase 4E	Homo sapiens lysine (K)-specific demethylase 4E (KDM4E), mRNA [NM_001161630]	2.04059	3.56847	2.88362	1.52788	2.88362	up
A_33_P3367541			lnc-SEC61G-7	lnc-SEC61G-7:3	LNCipedia lincRNA (lnc-SEC61G-7), lincRNA [lnc-SEC61G-7:3]	2.05792	2.76999	1.63816	0.712076	1.63816	up
A_32_P55293	119180	NM_183058	LYZL2	lysozyme-like 2	Homo sapiens lysozyme-like 2 (LYZL2), mRNA [NM_183058]	3.00275	2.05074	-1.93457	-0.952015	1.93457	down
A_22_P00022198	338811	XR_432843	FAM19A2	family with sequence similarity 19 (chemokine (C-C motif)-like), member A2	family with sequence similarity 19 (chemokine (C-C motif)-like), member A2 [Source:HGNC Symbol;Acc:HGNC:21589] [ENST00000549456]	3.65263	2.48181	-2.25139	-1.17082	2.25139	down
A_24_P406754	84171	NM_032211	LOXL4	lysyl oxidase-like 4	Homo sapiens lysyl oxidase-like 4 (LOXL4), mRNA [NM_032211]	5.64699	6.88203	2.35387	1.23504	2.35387	up
A_21_P0000570	646023	NR_028483	ADORA2A-AS1	ADORA2A antisense RNA 1	Homo sapiens ADORA2A antisense RNA 1 (ADORA2A-AS1), transcript variant 2, long non-coding RNA [NR_028483]	4.58585	5.63169	2.06457	1.04584	2.06457	up
A_22_P00014778		HY038578	lnc-SLC38A8-1	lnc-SLC38A8-1:2	HY038578 RIKEN full-length enriched human cDNA library, testis Homo sapiens cDNA clone H04D135A09, mRNA sequence [HY038578]	3.48957	4.45112	1.94741	0.961556	1.94741	up
A_23_P36795	6857	NM_005639	SYT1	synaptotagmin I	Homo sapiens synaptotagmin I (SYT1), transcript variant 1, mRNA [NM_005639]	2.17914	2.81316	1.55188	0.634019	1.55188	up
A_21_P0013916	342850	BX648696	ANKRD62	ankyrin repeat domain 62	Homo sapiens mRNA; cDNA DKFZp686E2239 (from clone DKFZp686E2239). [BX648696]	2.20015	3.7184	2.86444	1.51825	2.86444	up
A_21_P0014553	503639	BC013389	DUXAP10	double homeobox A pseudogene 10	double homeobox A pseudogene 10 [Source:EntrezGene;Acc:503639] [ENST00000620237]	10.7204	10.0645	-1.57557	-0.655871	1.57557	down
A_33_P3876414	53400	AJ272176	SMG6-IT1	SMG6 intronic transcript 1 (non-protein coding)	Homo sapiens partial mRNA, clone cha12. [AJ272176]	2.93379	2.15514	-1.71553	-0.778652	1.71553	down
A_33_P3301752	79860	AK025022	FLJ21369	uncharacterized protein FLJ21369	Homo sapiens cDNA: FLJ21369 fis, clone COL03091. [AK025022]	4.90433	5.76791	1.81955	0.86358	1.81955	up
A_21_P0012832			XLOC_l2_011636		BROAD Institute lincRNA (XLOC_l2_011636), lincRNA [TCONS_l2_00022370]	2.2813	4.18835	3.75043	1.90706	3.75043	up
A_22_P00018253	100132341	NR_024034	CLUHP3	clustered mitochondria (cluA/CLU1) homolog pseudogene 3	Homo sapiens clustered mitochondria (cluA/CLU1) homolog pseudogene 3 (CLUHP3), long non-coding RNA [NR_024034]	8.05851	8.71996	1.58168	0.661457	1.58168	up
A_21_P0006528			lnc-GEMIN8-1	lnc-GEMIN8-1:1	LNCipedia lincRNA (lnc-GEMIN8-1), lincRNA [lnc-GEMIN8-1:1]	5.68741	6.83555	2.21628	1.14814	2.21628	up
A_33_P3314151	84766	NM_001144958	CRACR2A	calcium release activated channel regulator 2A	Homo sapiens calcium release activated channel regulator 2A (CRACR2A), transcript variant 1, mRNA [NM_001144958]	5.77512	7.43557	3.16115	1.66045	3.16115	up
A_33_P3227482	100533789	NR_126038	LRRC37A8P	leucine rich repeat containing 37, member A8, pseudogene	Homo sapiens leucine rich repeat containing 37, member A8, pseudogene (LRRC37A8P), non-coding RNA [NR_126038]	2.47594	3.85522	2.60138	1.37928	2.60138	up
A_22_P00020276	4123	BX647111	MAN2C1	mannosidase, alpha, class 2C, member 1	mannosidase, alpha, class 2C, member 1 [Source:HGNC Symbol;Acc:HGNC:6827] [ENST00000563660]	7.41898	6.79003	-1.54644	-0.628953	1.54644	down
A_33_P3348328						2.374	3.60535	2.34786	1.23135	2.34786	up
A_24_P373844	79047	NM_024076	KCTD15	potassium channel tetramerization domain containing 15	Homo sapiens potassium channel tetramerization domain containing 15 (KCTD15), transcript variant 1, mRNA [NM_024076]	9.01423	8.42481	-1.50464	-0.589422	1.50464	down
A_23_P23869	89884	NM_033343	LHX4	LIM homeobox 4	Homo sapiens LIM homeobox 4 (LHX4), mRNA [NM_033343]	5.61971	6.28161	1.58216	0.661898	1.58216	up
A_23_P138881	89	NM_001104	ACTN3	actinin, alpha 3 (gene/pseudogene)	Homo sapiens actinin, alpha 3 (gene/pseudogene) (ACTN3), transcript variant 1, coding, mRNA [NM_001104]	6.15423	6.75912	1.52087	0.604895	1.52087	up
A_22_P00000723			lnc-ADAMTS18-6	lnc-ADAMTS18-6:1	LNCipedia lincRNA (lnc-ADAMTS18-6), lincRNA [lnc-ADAMTS18-6:1]	4.42595	3.42614	-1.99974	-0.999813	1.99974	down
A_22_P00020574			lnc-SLC7A1-2	lnc-SLC7A1-2:1	Q6PYA1_9ARAC (Q6PYA1) NADH dehydrogenase subunit 4L, partial (24%) [THC2678370]	3.02918	2.00201	-2.03803	-1.02717	2.03803	down
A_22_P00004006	100846978		LINC00506	long intergenic non-protein coding RNA 506	Homo sapiens long intergenic non-protein coding RNA 506 (LINC00506), transcript variant 2, long non-coding RNA [NR_104153]	3.45158	2.53603	-1.88629	-0.915554	1.88629	down
A_22_P00024160		BC040305	lnc-MTRNR2L5-4	lnc-MTRNR2L5-4:1	Homo sapiens cDNA clone IMAGE:4838684. [BC040305]	1.97887	2.59664	1.53451	0.617777	1.53451	up
A_21_P0007374			lnc-PRKRIR-1	lnc-PRKRIR-1:2	Homo sapiens cDNA FLJ30156 fis, clone BRACE2000487. [AK054718]	8.21968	6.84224	-2.59806	-1.37743	2.59806	down
A_21_P0005861			lnc-PEX2-1	lnc-PEX2-1:6	Q49KD3_HUMAN (Q49KD3) HC1, partial (69%) [THC2677949]	2.71	1.97979	-1.65888	-0.730214	1.65888	down
A_22_P00011812			lnc-PHACTR4-2	lnc-PHACTR4-2:2	ALU1_HUMAN (P39188) Alu subfamily J sequence contamination warning entry, partial (7%) [THC2518956]	3.97279	5.4601	2.80366	1.48731	2.80366	up
A_33_P3531373	340340	XR_252283	LOC340340	uncharacterized LOC340340	PREDICTED: Homo sapiens uncharacterized LOC340340 (LOC340340), misc_RNA [XR_252283]	4.51571	3.83829	-1.59927	-0.677415	1.59927	down
A_33_P3333960	100188949	NR_024464	LINC00426	long intergenic non-protein coding RNA 426	Homo sapiens long intergenic non-protein coding RNA 426 (LINC00426), long non-coding RNA [NR_024464]	4.1644	2.7293	-2.70402	-1.43511	2.70402	down
A_21_P0002336			lnc-CASP10-1	lnc-CASP10-1:1	LNCipedia lincRNA (lnc-CASP10-1), lincRNA [lnc-CASP10-1:1]	2.00247	2.99534	1.99014	0.992871	1.99014	up
A_22_P00016147			lnc-TIMM9-2	lnc-TIMM9-2:15	LNCipedia lincRNA (lnc-TIMM9-2), lincRNA [lnc-TIMM9-2:15]	5.78181	5.17881	-1.51887	-0.602995	1.51887	down
A_21_P0014292		XR_109187			PREDICTED: Homo sapiens uncharacterized LOC100506059 (LOC100506059), misc_RNA [XR_109187]	5.75291	4.64672	-2.15277	-1.1062	2.15277	down
A_22_P00008997					AGENCOURT_13902527 NIH_MGC_147 Homo sapiens cDNA clone IMAGE:30346311 5', mRNA sequence [CB990033]	5.2189	5.92792	1.63469	0.709021	1.63469	up
A_21_P0003264	101928711		LOC101928711	uncharacterized LOC101928711	PREDICTED: Homo sapiens uncharacterized LOC101928711 (LOC101928711), ncRNA [XR_249497]	4.48157	5.34983	1.82546	0.868262	1.82546	up
A_33_P3231319			XLOC_l2_013192		BROAD Institute lincRNA (XLOC_l2_013192), lincRNA [TCONS_l2_00025531]	2.04592	3.8752	3.55361	1.82928	3.55361	up
A_33_P3416387	26766	NR_004385	RNU105C	RNA, U105C small nucleolar	Homo sapiens RNA, U105C small nucleolar (RNU105C), small nucleolar RNA [NR_004385]	4.32954	2.69485	-3.10521	-1.63469	3.10521	down
A_23_P69383	83666	NM_031458	PARP9	poly (ADP-ribose) polymerase family, member 9	Homo sapiens poly (ADP-ribose) polymerase family, member 9 (PARP9), transcript variant 1, mRNA [NM_031458]	8.06926	7.41773	-1.57083	-0.651527	1.57083	down
A_22_P00021189			lnc-ANK2-2	lnc-ANK2-2:1	LNCipedia lincRNA (lnc-ANK2-2), lincRNA [lnc-ANK2-2:1]	2.40745	3.39423	1.98176	0.986784	1.98176	up
A_22_P00013666		XM_006726536	lnc-RP11-680F20.5.1-2	lnc-RP11-680F20.5.1-2:1	PREDICTED: Homo sapiens uncharacterized LOC338667 (RP11-680F20.6), mRNA [XM_006726536]	4.05889	4.98954	1.90613	0.93065	1.90613	up
A_21_P0005128			lnc-KIAA1919-1	lnc-KIAA1919-1:3	LNCipedia lincRNA (lnc-KIAA1919-1), lincRNA [lnc-KIAA1919-1:3]	3.9326	2.31873	-3.06072	-1.61387	3.06072	down
A_21_P0006079	101927015	NR_109769	LINC01506	long intergenic non-protein coding RNA 1506	Homo sapiens long intergenic non-protein coding RNA 1506 (LINC01506), long non-coding RNA [NR_109769]	5.53808	6.90228	2.57434	1.36421	2.57434	up
A_33_P3304878	57705	NM_020945	WDFY4	WDFY family member 4	Homo sapiens WDFY family member 4 (WDFY4), mRNA [NM_020945]	4.98353	5.89686	1.88339	0.913328	1.88339	up
A_22_P00019726	100132163	NR_029379	PHKA2-AS1	PHKA2 antisense RNA 1	Homo sapiens PHKA2 antisense RNA 1 (PHKA2-AS1), long non-coding RNA [NR_029379]	4.36279	2.83067	-2.8921	-1.53212	2.8921	down
A_23_P339652	259286	NM_176882	TAS2R40	taste receptor, type 2, member 40	Homo sapiens taste receptor, type 2, member 40 (TAS2R40), mRNA [NM_176882]	2.2226	3.48379	2.39693	1.26119	2.39693	up
A_23_P166400	10633	NM_006477	RASL10A	RAS-like, family 10, member A	Homo sapiens RAS-like, family 10, member A (RASL10A), mRNA [NM_006477]	6.1592	6.77947	1.53717	0.620272	1.53717	up
A_22_P00024129	101926962	NR_110658	LOC101926962	uncharacterized LOC101926962	Homo sapiens uncharacterized LOC101926962 (LOC101926962), long non-coding RNA [NR_110658]	2.34036	3.17553	1.78406	0.835168	1.78406	up
A_22_P00020753	101927917	NR_120537	TUB-AS1	TUB antisense RNA 1	Homo sapiens TUB antisense RNA 1 (TUB-AS1), transcript variant 1, long non-coding RNA [NR_120537]	3.79531	5.12576	2.51481	1.33045	2.51481	up
A_23_P30200	57717	NM_020957	PCDHB16	protocadherin beta 16	Homo sapiens protocadherin beta 16 (PCDHB16), mRNA [NM_020957]	4.38203	5.47851	2.13834	1.09649	2.13834	up
A_33_P3373163					ATPase, H+ transporting, lysosomal 16kDa, V0 subunit c pseudogene 1 [Source:HGNC Symbol;Acc:HGNC:31323] [ENST00000482495]	3.7296	2.02478	-3.25988	-1.70482	3.25988	down
A_33_P3226560					HSU07000 breakpoint cluster region protein {Homo sapiens} (exp=-1; wgp=0; cg=0), partial (11%) [THC2481061]	3.65368	4.30683	1.5726	0.653151	1.5726	up
A_21_P0004977			lnc-FAM120B-6	lnc-FAM120B-6:2	LNCipedia lincRNA (lnc-FAM120B-6), lincRNA [lnc-FAM120B-6:2]	4.66364	3.92238	-1.67164	-0.741263	1.67164	down
A_23_P30254	10769	NM_006622	PLK2	polo-like kinase 2	Homo sapiens polo-like kinase 2 (PLK2), transcript variant 1, mRNA [NM_006622]	9.78791	11.5402	3.36888	1.75227	3.36888	up
A_21_P0003121			lnc-FHIT-1	lnc-FHIT-1:1	LNCipedia lincRNA (lnc-FHIT-1), lincRNA [lnc-FHIT-1:1]	1.97802	3.48904	2.85013	1.51103	2.85013	up
A_23_P80136	8568	NM_003683	RRP1	ribosomal RNA processing 1	Homo sapiens ribosomal RNA processing 1 (RRP1), mRNA [NM_003683]	7.77312	8.40454	1.54909	0.631422	1.54909	up
A_22_P00010428					DA211583 BRAWH3 Homo sapiens cDNA clone BRAWH3000841 5', mRNA sequence [DA211583]	2.84178	2.01195	-1.77747	-0.829826	1.77747	down
A_24_P510357		S76132			immunoglobulin lambda variable 2-14 [Source:HGNC Symbol;Acc:HGNC:5888] [ENST00000390312]	3.00409	2.03313	-1.96014	-0.970956	1.96014	down
A_33_P3332937	650794	BX648740	MIPEPP3	mitochondrial intermediate peptidase pseudogene 3	Homo sapiens mRNA; cDNA DKFZp686C1238 (from clone DKFZp686C1238). [BX648740]	5.44047	4.76315	-1.59917	-0.67732	1.59917	down
A_32_P95960	29121	NM_001004419	CLEC2D	C-type lectin domain family 2, member D	Homo sapiens C-type lectin domain family 2, member D (CLEC2D), transcript variant 2, mRNA [NM_001004419]	5.90196	2.08058	-14.1368	-3.82138	14.1368	down
A_23_P36439	121129	NM_001258285	OR2AP1	olfactory receptor, family 2, subfamily AP, member 1	Homo sapiens olfactory receptor, family 2, subfamily AP, member 1 (OR2AP1), mRNA [NM_001258285]	2.12503	3.05684	1.90767	0.93181	1.90767	up
A_21_P0007897			lnc-DHX37-5	lnc-DHX37-5:1	LNCipedia lincRNA (lnc-DHX37-5), lincRNA [lnc-DHX37-5:1]	2.16337	3.41521	2.38146	1.25185	2.38146	up
A_33_P3316273	6348	NM_002983	CCL3	chemokine (C-C motif) ligand 3	Homo sapiens chemokine (C-C motif) ligand 3 (CCL3), mRNA [NM_002983]	2.16906	4.20466	4.09994	2.0356	4.09994	up
A_24_P206702	390243	NM_001199206	IZUMO1R	IZUMO1 receptor, JUNO	Homo sapiens IZUMO1 receptor, JUNO (IZUMO1R), mRNA [NM_001199206]	3.774	4.46865	1.61849	0.694652	1.61849	up
A_32_P470728	219409	NM_145657	GSX1	GS homeobox 1	Homo sapiens GS homeobox 1 (GSX1), mRNA [NM_145657]	4.23531	5.98054	3.35247	1.74523	3.35247	up
A_21_P0002470			lnc-POLR1A-1	lnc-POLR1A-1:1	LNCipedia lincRNA (lnc-POLR1A-1), lincRNA [lnc-POLR1A-1:1]	2.84677	4.09702	2.37882	1.25025	2.37882	up
A_33_P3234060	346288	NM_207366	2020-09-14	septin 14	Homo sapiens septin 14 (SEPT14), mRNA [NM_207366]	3.39046	4.01629	1.5431	0.625833	1.5431	up
A_19_P00322662	283673	NR_026949	EWSAT1	Ewing sarcoma associated transcript 1	Homo sapiens Ewing sarcoma associated transcript 1 (EWSAT1), long non-coding RNA [NR_026949]	2.47064	3.59562	2.18098	1.12498	2.18098	up
A_22_P00011938						4.15954	5.43828	2.42627	1.27874	2.42627	up
A_21_P0012173						2.36799	2.9956	1.54501	0.627612	1.54501	up
A_33_P3345638						2.31222	3.52863	2.32367	1.21641	2.32367	up
A_23_P404494	3575	NM_002185	IL7R	interleukin 7 receptor	Homo sapiens interleukin 7 receptor (IL7R), transcript variant 1, mRNA [NM_002185]	3.87956	4.76737	1.85036	0.887804	1.85036	up
A_22_P00007555			lnc-HAS2-1	lnc-HAS2-1:1	LNCipedia lincRNA (lnc-HAS2-1), lincRNA [lnc-HAS2-1:1]	2.17912	3.30651	2.18462	1.12738	2.18462	up
A_23_P15944	55520	NM_018696	ELAC1	elaC ribonuclease Z 1	Homo sapiens elaC ribonuclease Z 1 (ELAC1), mRNA [NM_018696]	8.66662	8.00578	-1.581	-0.660841	1.581	down
A_22_P00016930					EST00103 Image cDNA Library pCMV-SPORT6 Homo sapiens cDNA clone IMAGE:3925213, mRNA sequence [CB751600]	5.68951	2.08373	-12.1744	-3.60578	12.1744	down
A_33_P3364801		XM_379325			PREDICTED: Homo sapiens uncharacterized LOC401180 (LOC401180), mRNA [XM_379325]	2.09923	3.80621	3.26478	1.70698	3.26478	up
A_22_P00008767			lnc-KIF16B-2	lnc-KIF16B-2:1	LNCipedia lincRNA (lnc-KIF16B-2), lincRNA [lnc-KIF16B-2:1]	2.65364	3.42933	1.712	0.775684	1.712	up
A_22_P00025364			lnc-MBOAT1-4	lnc-MBOAT1-4:1	603028630F1 NIH_MGC_114 Homo sapiens cDNA clone IMAGE:5199103 5', mRNA sequence [BI753564]	2.07905	2.69369	1.53118	0.614641	1.53118	up
A_21_P0014840	100507630	AF119861	LOC100507630	uncharacterized LOC100507630	Homo sapiens PRO2015 mRNA, complete cds. [AF119861]	2.06673	2.81107	1.6752	0.744335	1.6752	up
A_33_P3234635	147111	NM_178493	NOTUM	notum pectinacetylesterase homolog (Drosophila)	Homo sapiens notum pectinacetylesterase homolog (Drosophila) (NOTUM), mRNA [NM_178493]	4.39944	3.56991	-1.77711	-0.829529	1.77711	down
A_22_P00011269			lnc-OR51B6-1	lnc-OR51B6-1:1	LNCipedia lincRNA (lnc-OR51B6-1), lincRNA [lnc-OR51B6-1:1]	3.63156	5.70983	4.22301	2.07827	4.22301	up
A_22_P00009331	57554	BX648061	LRRC7	leucine rich repeat containing 7	leucine rich repeat containing 7 [Source:HGNC Symbol;Acc:HGNC:18531] [ENST00000565615]	6.26924	7.40535	2.19787	1.13611	2.19787	up
A_23_P169097	8840	NM_080838	WISP1	WNT1 inducible signaling pathway protein 1	Homo sapiens WNT1 inducible signaling pathway protein 1 (WISP1), transcript variant 2, mRNA [NM_080838]	1.99976	2.78895	1.72809	0.789181	1.72809	up
A_22_P00009179			lnc-LOX-1	lnc-LOX-1:1	Q5T9M3_HUMAN (Q5T9M3) Protein tyrosine phosphatase, receptor type, C, partial (54%) [THC2612931]	3.00326	1.98829	-2.02086	-1.01497	2.02086	down
A_33_P3795524	83598	NR_073385	LRRC2-AS1	LRRC2 antisense RNA 1	Homo sapiens LRRC2 antisense RNA 1 (LRRC2-AS1), long non-coding RNA [NR_073385]	4.37302	5.10818	1.66458	0.735157	1.66458	up
A_21_P0010329			lnc-CRYBA4-1	lnc-CRYBA4-1:39	Homo sapiens cDNA: FLJ22849 fis, clone KAIA987. [AK026502]	4.21601	5.11809	1.86877	0.902086	1.86877	up
A_21_P0001278			lnc-PTPRU-3	lnc-PTPRU-3:1	LNCipedia lincRNA (lnc-PTPRU-3), lincRNA [lnc-PTPRU-3:1]	1.97737	2.88628	1.87763	0.908912	1.87763	up
A_22_P00017652			lnc-WRAP73-3	lnc-WRAP73-3:1	FTSZ_STRCO (P45500) Cell division protein ftsZ, partial (5%) [THC2646063]	3.3122	2.56268	-1.68123	-0.749517	1.68123	down
A_21_P0000746	100506874		LINC00933	long intergenic non-protein coding RNA 933	Homo sapiens long intergenic non-protein coding RNA 933 (LINC00933), transcript variant 1, long non-coding RNA [NR_038273]	4.33189	3.68417	-1.56669	-0.647722	1.56669	down
A_23_P4798	51545	NM_016535	ZNF581	zinc finger protein 581	Homo sapiens zinc finger protein 581 (ZNF581), mRNA [NM_016535]	9.2418	9.99093	1.68077	0.749124	1.68077	up
A_22_P00014796	100499467	NR_036488	LINC00673	long intergenic non-protein coding RNA 673	Homo sapiens long intergenic non-protein coding RNA 673 (LINC00673), long non-coding RNA [NR_036488]	3.23182	3.84972	1.53464	0.617898	1.53464	up
A_23_P103361	3932	NM_005356	LCK	LCK proto-oncogene, Src family tyrosine kinase	Homo sapiens LCK proto-oncogene, Src family tyrosine kinase (LCK), transcript variant 2, mRNA [NM_005356]	4.62616	3.11512	-2.85016	-1.51104	2.85016	down
A_33_P3283646						4.81164	4.20905	-1.51845	-0.602595	1.51845	down
A_21_P0001124	101929609	XR_246317	LOC101929609	uncharacterized LOC101929609	PREDICTED: Homo sapiens uncharacterized LOC101929609 (LOC101929609), ncRNA [XR_246317]	9.95979	9.19367	-1.70069	-0.766119	1.70069	down
A_21_P0009788			lnc-ZNF793-1	lnc-ZNF793-1:2	LNCipedia lincRNA (lnc-ZNF793-1), lincRNA [lnc-ZNF793-1:2]	6.66347	7.80128	2.20047	1.13781	2.20047	up
A_22_P00007350			lnc-GPX1-1	lnc-GPX1-1:1	LNCipedia lincRNA (lnc-GPX1-1), lincRNA [lnc-GPX1-1:1]	5.8116	6.60945	1.73851	0.797853	1.73851	up
A_21_P0004985			lnc-EXOC2-9	lnc-EXOC2-9:1	LNCipedia lincRNA (lnc-EXOC2-9), lincRNA [lnc-EXOC2-9:1]	3.06329	2.33292	-1.65906	-0.730366	1.65906	down
A_23_P354341	11126	NM_007053	CD160	CD160 molecule	Homo sapiens CD160 molecule (CD160), transcript variant 1, mRNA [NM_007053]	3.98503	2.35363	-3.09814	-1.6314	3.09814	down
A_33_P3376131	284958	XM_001716359	NT5DC4	5'-nucleotidase domain containing 4	PREDICTED: Homo sapiens 5'-nucleotidase domain containing 4 (NT5DC4), mRNA [XM_001716359]	3.27968	2.0573	-2.33331	-1.22238	2.33331	down
A_33_P3293164	1113	NM_001275	CHGA	chromogranin A (parathyroid secretory protein 1)	Homo sapiens chromogranin A (parathyroid secretory protein 1) (CHGA), transcript variant 1, mRNA [NM_001275]	2.73722	2.06649	-1.59188	-0.67073	1.59188	down
A_33_P3262600						3.98883	2.07809	-3.76	-1.91073	3.76	down
A_23_P61371	340061	NM_198282	TMEM173	transmembrane protein 173	Homo sapiens transmembrane protein 173 (TMEM173), transcript variant 1, mRNA [NM_198282]	5.96604	6.62947	1.58385	0.663432	1.58385	up
A_21_P0006776	101929646		LOC101929646	uncharacterized LOC101929646	Homo sapiens uncharacterized LOC101929646 (LOC101929646), long non-coding RNA [NR_120669]	2.16391	3.00187	1.78753	0.837964	1.78753	up
A_22_P00016231		BX097857	lnc-TMBIM4-1	lnc-TMBIM4-1:1	BX097857 Soares_NFL_T_GBC_S1 Homo sapiens cDNA clone IMAGp998N213955, mRNA sequence [BX097857]	2.93374	3.5883	1.57413	0.654554	1.57413	up
A_22_P00010059		BC015772			Homo sapiens, clone IMAGE:4877271, mRNA. [BC015772]	4.49754	2.13711	-5.13522	-2.36043	5.13522	down
A_22_P00021804		BU607998	lnc-ZNF217-3	lnc-ZNF217-3:1	UI-CF-FN0-aes-d-12-0-UI.s1 UI-CF-FN0 Homo sapiens cDNA clone UI-CF-FN0-aes-d-12-0-UI 3', mRNA sequence [BU607998]	3.11128	2.14142	-1.95865	-0.969861	1.95865	down
A_24_P238420	57731	NM_025213	SPTBN4	spectrin, beta, non-erythrocytic 4	Homo sapiens spectrin, beta, non-erythrocytic 4 (SPTBN4), transcript variant sigma5, mRNA [NM_025213]	4.07861	4.8433	1.699	0.764688	1.699	up
A_33_P3234303	5080		PAX6	paired box 6	paired box 6 [Source:HGNC Symbol;Acc:HGNC:8620] [ENST00000379123]	2.85743	4.25084	2.62699	1.39341	2.62699	up
A_19_P00321279	101929450	NR_125815	LOC101929450	uncharacterized LOC101929450	Homo sapiens uncharacterized LOC101929450 (LOC101929450), transcript variant 2, long non-coding RNA [NR_125815]	2.9295	4.10087	2.25225	1.17137	2.25225	up
A_33_P3388067	730291	NM_001159524	ZNF735	zinc finger protein 735	Homo sapiens zinc finger protein 735 (ZNF735), mRNA [NM_001159524]	2.72213	4.59709	3.66792	1.87496	3.66792	up
A_22_P00009611		AK309769			Homo sapiens cDNA, FLJ99810. [AK309769]	2.34504	2.95008	1.52102	0.605039	1.52102	up
A_24_P418816	2882	NM_015696	GPX7	glutathione peroxidase 7	Homo sapiens glutathione peroxidase 7 (GPX7), mRNA [NM_015696]	2.38876	3.31733	1.90339	0.928574	1.90339	up
A_21_P0002412			lnc-APOB-3	lnc-APOB-3:1	LNCipedia lincRNA (lnc-APOB-3), lincRNA [lnc-APOB-3:1]	4.68811	3.67288	-2.02122	-1.01522	2.02122	down
A_21_P0010345			lnc-RGL4-2	lnc-RGL4-2:1	DB088362 TESTI4 Homo sapiens cDNA clone TESTI4036562 5', mRNA sequence [DB088362]	4.28033	2.08598	-4.57686	-2.19436	4.57686	down
A_23_P163227	548596	NM_001015001	CKMT1A	creatine kinase, mitochondrial 1A	Homo sapiens creatine kinase, mitochondrial 1A (CKMT1A), mRNA [NM_001015001]	12.9361	12.1687	-1.70225	-0.767447	1.70225	down
A_21_P0003664			lnc-ARHGAP10-2	lnc-ARHGAP10-2:1	LNCipedia lincRNA (lnc-ARHGAP10-2), lincRNA [lnc-ARHGAP10-2:1]	2.06879	5.24303	9.02697	3.17424	9.02697	up
A_22_P00002916	643401	NR_038848	LINC01021	long intergenic non-protein coding RNA 1021	Homo sapiens long intergenic non-protein coding RNA 1021 (LINC01021), long non-coding RNA [NR_038848]	7.41782	4.63691	-6.87288	-2.78092	6.87288	down
A_23_P154806	2036	NM_012156	EPB41L1	erythrocyte membrane protein band 4.1-like 1	Homo sapiens erythrocyte membrane protein band 4.1-like 1 (EPB41L1), transcript variant 1, mRNA [NM_012156]	12.8706	13.4916	1.53796	0.621019	1.53796	up
A_22_P00016649		DA872620	lnc-TP53I11-5	lnc-TP53I11-5:1	DA872620 PROST2 Homo sapiens cDNA clone PROST2009629 5', mRNA sequence [DA872620]	3.29416	1.99465	-2.46145	-1.29951	2.46145	down
A_22_P00021621			lnc-TIPIN-1	lnc-TIPIN-1:1	LNCipedia lincRNA (lnc-TIPIN-1), lincRNA [lnc-TIPIN-1:1]	2.56187	3.55788	1.99448	0.996014	1.99448	up
A_21_P0004545			lnc-FAM153C-1	lnc-FAM153C-1:1	LNCipedia lincRNA (lnc-FAM153C-1), lincRNA [lnc-FAM153C-1:1]	1.98381	5.84398	14.5221	3.86017	14.5221	up
A_33_P3299339	60482	NM_021815	SLC5A7	solute carrier family 5 (sodium/choline cotransporter), member 7	Homo sapiens solute carrier family 5 (sodium/choline cotransporter), member 7 (SLC5A7), mRNA [NM_021815]	2.85048	2.26314	-1.50247	-0.587339	1.50247	down
A_22_P00018875			lnc-CCNJL-1	lnc-CCNJL-1:2	LNCipedia lincRNA (lnc-CCNJL-1), lincRNA [lnc-CCNJL-1:2]	1.97628	2.87927	1.86993	0.902988	1.86993	up
A_23_P370162	143570	NM_182969	XRRA1	X-ray radiation resistance associated 1	Homo sapiens X-ray radiation resistance associated 1 (XRRA1), transcript variant 1, mRNA [NM_182969]	7.17442	6.36671	-1.75043	-0.807706	1.75043	down
A_21_P0004830			lnc-RREB1-4	lnc-RREB1-4:1	LNCipedia lincRNA (lnc-RREB1-4), lincRNA [lnc-RREB1-4:1]	4.84653	4.23831	-1.52438	-0.608226	1.52438	down
A_32_P191840	644662	XR_171034	LOC644662	uncharacterized LOC644662	PREDICTED: Homo sapiens uncharacterized LOC644662 (LOC644662), ncRNA [XR_171034]	6.41739	7.47237	2.07768	1.05497	2.07768	up
A_22_P00018413	170425	NR_038220	LINC00858	long intergenic non-protein coding RNA 858	Homo sapiens long intergenic non-protein coding RNA 858 (LINC00858), long non-coding RNA [NR_038220]	1.9999	3.44659	2.72582	1.44669	2.72582	up
A_21_P0004986			lnc-GMDS-4	lnc-GMDS-4:1	LNCipedia lincRNA (lnc-GMDS-4), lincRNA [lnc-GMDS-4:1]	5.42654	4.45179	-1.96529	-0.974744	1.96529	down
A_23_P159305	8148	NM_139215	TAF15	TAF15 RNA polymerase II, TATA box binding protein (TBP)-associated factor, 68kDa	Homo sapiens TAF15 RNA polymerase II, TATA box binding protein (TBP)-associated factor, 68kDa (TAF15), transcript variant 1, mRNA [NM_139215]	10.0768	12.5213	5.44326	2.44447	5.44326	up
A_21_P0006122			lnc-KDM4C-3	lnc-KDM4C-3:1	LNCipedia lincRNA (lnc-KDM4C-3), lincRNA [lnc-KDM4C-3:1]	2.04018	3.11847	2.11153	1.07829	2.11153	up
A_33_P3367062	54823	NM_017673	SWT1	SWT1 RNA endoribonuclease homolog (S. cerevisiae)	Homo sapiens SWT1 RNA endoribonuclease homolog (S. cerevisiae) (SWT1), transcript variant 1, mRNA [NM_017673]	7.09033	6.45016	-1.55851	-0.640171	1.55851	down
A_33_P3212764	647662	AK097358	FLJ40039	uncharacterized LOC647662	Homo sapiens cDNA FLJ40039 fis, clone SYNOV2000397. [AK097358]	5.76145	4.99905	-1.69631	-0.762401	1.69631	down
A_21_P0008702			lnc-LRRK1-3	lnc-LRRK1-3:1	LNCipedia lincRNA (lnc-LRRK1-3), lincRNA [lnc-LRRK1-3:1]	5.4717	4.53099	-1.91946	-0.940704	1.91946	down
A_21_P0002546	101928662	XR_241421	LOC101928662	uncharacterized LOC101928662	PREDICTED: Homo sapiens uncharacterized LOC101928662 (LOC101928662), transcript variant X1, ncRNA [XR_241421]	2.17069	3.80357	3.10132	1.63288	3.10132	up
A_22_P00022583			lnc-SLURP1-1	lnc-SLURP1-1:1	LNCipedia lincRNA (lnc-SLURP1-1), lincRNA [lnc-SLURP1-1:1]	7.13693	6.49217	-1.56348	-0.644758	1.56348	down
A_33_P3293760	386681	NM_198695	KRTAP10-8	keratin associated protein 10-8	Homo sapiens keratin associated protein 10-8 (KRTAP10-8), mRNA [NM_198695]	7.02446	7.91096	1.84868	0.886498	1.84868	up
A_19_P00317519	101927043		LOC101927043	uncharacterized LOC101927043	ALU1_HUMAN (P39188) Alu subfamily J sequence contamination warning entry, partial (20%) [THC2550964]	4.84586	3.99328	-1.80572	-0.852575	1.80572	down
A_21_P0007473			lnc-ADAMTS8-1	lnc-ADAMTS8-1:1	LNCipedia lincRNA (lnc-ADAMTS8-1), lincRNA [lnc-ADAMTS8-1:1]	2.63111	4.02148	2.62147	1.39038	2.62147	up
A_23_P80491	5948	NM_004164	RBP2	retinol binding protein 2, cellular	Homo sapiens retinol binding protein 2, cellular (RBP2), mRNA [NM_004164]	2.26126	4.53478	4.83501	2.27352	4.83501	up
A_22_P00024765						3.43459	2.36959	-2.09216	-1.06499	2.09216	down
A_33_P3336627	219870	NM_001001953	OR10G9	olfactory receptor, family 10, subfamily G, member 9	Homo sapiens olfactory receptor, family 10, subfamily G, member 9 (OR10G9), mRNA [NM_001001953]	2.2848	4.16714	3.68671	1.88233	3.68671	up
A_33_P3360341	2625	NM_001002295	GATA3	GATA binding protein 3	Homo sapiens GATA binding protein 3 (GATA3), transcript variant 1, mRNA [NM_001002295]	2.2237	3.17001	1.92694	0.946314	1.92694	up
A_33_P3303810	3898	NM_005558	LAD1	ladinin 1	Homo sapiens ladinin 1 (LAD1), mRNA [NM_005558]	5.81874	7.04196	2.33467	1.22322	2.33467	up
A_22_P00015218						3.65519	2.0499	-3.04257	-1.60529	3.04257	down
A_33_P3408450	643382	NM_001146683	TMEM253	transmembrane protein 253	Homo sapiens transmembrane protein 253 (TMEM253), mRNA [NM_001146683]	8.45163	6.93704	-2.85718	-1.51459	2.85718	down
A_33_P3358208	29943	NM_013358	PADI1	peptidyl arginine deiminase, type I	Homo sapiens peptidyl arginine deiminase, type I (PADI1), mRNA [NM_013358]	5.93709	6.60646	1.59039	0.669376	1.59039	up
A_21_P0009593						3.86976	4.53331	1.58397	0.663548	1.58397	up
A_33_P6817530	400960	NR_033872	PCBP1-AS1	PCBP1 antisense RNA 1	Homo sapiens PCBP1 antisense RNA 1 (PCBP1-AS1), long non-coding RNA [NR_033872]	8.17681	7.57452	-1.51813	-0.602292	1.51813	down
A_33_P3623118		AK054653	lnc-MGAT1-1	lnc-MGAT1-1:1	Homo sapiens cDNA FLJ30091 fis, clone BNGH41000017. [AK054653]	4.37764	3.7555	-1.53915	-0.622138	1.53915	down
A_21_P0009632			lnc-LMAN1-1	lnc-LMAN1-1:1	LNCipedia lincRNA (lnc-LMAN1-1), lincRNA [lnc-LMAN1-1:1]	4.78641	5.56574	1.71633	0.779325	1.71633	up
A_21_P0004737						3.04802	4.15268	2.15049	1.10466	2.15049	up
A_33_P3349259	9747	NM_014719	TCAF1	TRPM8 channel-associated factor 1	Homo sapiens family with sequence similarity 115, member A (FAM115A), transcript variant 1, mRNA [NM_014719]	7.49732	8.28832	1.73027	0.790998	1.73027	up
A_22_P00017778			lnc-ZAP70-1	lnc-ZAP70-1:1	LNCipedia lincRNA (lnc-ZAP70-1), lincRNA [lnc-ZAP70-1:1]	2.94008	3.58314	1.56163	0.643055	1.56163	up
A_33_P3295710	81127	NM_001005486	OR4K15	olfactory receptor, family 4, subfamily K, member 15	Homo sapiens olfactory receptor, family 4, subfamily K, member 15 (OR4K15), mRNA [NM_001005486]	4.15764	5.01373	1.81013	0.85609	1.81013	up
A_23_P142849	390	NM_005168	RND3	Rho family GTPase 3	Homo sapiens Rho family GTPase 3 (RND3), transcript variant 2, mRNA [NM_005168]	10.3417	11.3001	1.94325	0.958473	1.94325	up
A_33_P3253528	9477	NM_004275	MED20	mediator complex subunit 20	Homo sapiens mediator complex subunit 20 (MED20), mRNA [NM_004275]	4.91373	5.76649	1.80595	0.852757	1.80595	up
A_22_P00004840	100506258	NR_103855	LOC100506258	uncharacterized LOC100506258	Homo sapiens uncharacterized LOC100506258 (LOC100506258), long non-coding RNA [NR_103855]	3.5733	5.08303	2.84756	1.50973	2.84756	up
A_33_P3360216	8329	NM_003509	HIST1H2AI	histone cluster 1, H2ai	Homo sapiens histone cluster 1, H2ai (HIST1H2AI), mRNA [NM_003509]	10.1722	10.7811	1.52502	0.608824	1.52502	up
A_23_P19333	54210	NM_018643	TREM1	triggering receptor expressed on myeloid cells 1	Homo sapiens triggering receptor expressed on myeloid cells 1 (TREM1), transcript variant 1, mRNA [NM_018643]	4.02394	4.85814	1.78286	0.834197	1.78286	up
A_33_P3389678	56928	NM_001077238	SPPL2B	signal peptide peptidase like 2B	Homo sapiens signal peptide peptidase like 2B (SPPL2B), transcript variant 3, mRNA [NM_001077238]	4.09266	3.12638	-1.95379	-0.966278	1.95379	down
A_33_P3373690						5.37421	4.44587	-1.90309	-0.928343	1.90309	down
A_33_P3229370	3400	NM_001546	ID4	inhibitor of DNA binding 4, dominant negative helix-loop-helix protein	Homo sapiens inhibitor of DNA binding 4, dominant negative helix-loop-helix protein (ID4), mRNA [NM_001546]	6.75438	6.01038	-1.67481	-0.743997	1.67481	down
A_23_P152655	3384	NM_000873	ICAM2	intercellular adhesion molecule 2	Homo sapiens intercellular adhesion molecule 2 (ICAM2), transcript variant 5, mRNA [NM_000873]	2.06121	2.88353	1.76826	0.822328	1.76826	up
A_22_P00020094		BF752179	lnc-NENF-2	lnc-NENF-2:1	RC3-BN0426-171100-021-d09 BN0426 Homo sapiens cDNA, mRNA sequence [BF752179]	4.14975	2.95559	-2.28811	-1.19415	2.28811	down
A_23_P76823	122622	NM_199165	ADSSL1	adenylosuccinate synthase like 1	Homo sapiens adenylosuccinate synthase like 1 (ADSSL1), transcript variant 1, mRNA [NM_199165]	15.312	14.6915	-1.53736	-0.620457	1.53736	down
A_22_P00017637		AA444375			zv76b11.r1 Soares_total_fetus_Nb2HF8_9w Homo sapiens cDNA clone IMAGE:759549 5', mRNA sequence [AA444375]	2.15638	2.85413	1.62197	0.697749	1.62197	up
A_24_P453544		AY239294			Homo sapiens proliferation-inducing protein 9 mRNA, complete cds. [AY239294]	7.31473	8.01683	1.62687	0.7021	1.62687	up
A_23_P142174	3171	NM_004497	FOXA3	forkhead box A3	Homo sapiens forkhead box A3 (FOXA3), mRNA [NM_004497]	3.27727	4.41861	2.20586	1.14134	2.20586	up
A_23_P60627	247	NM_001141	ALOX15B	arachidonate 15-lipoxygenase, type B	Homo sapiens arachidonate 15-lipoxygenase, type B (ALOX15B), transcript variant d, mRNA [NM_001141]	5.25548	8.18148	7.60001	2.926	7.60001	up
A_22_P00004035						2.89628	3.62249	1.65429	0.726214	1.65429	up
A_33_P3334738					PREDICTED: Homo sapiens putative golgin subfamily A member 6-like protein 6-like (LOC101060569), mRNA [XM_006720802]	3.63859	4.83739	2.29547	1.19879	2.29547	up
A_22_P00012748			lnc-RAC3-1	lnc-RAC3-1:3	LNCipedia lincRNA (lnc-RAC3-1), lincRNA [lnc-RAC3-1:3]	3.94247	2.99133	-1.9334	-0.951137	1.9334	down
A_21_P0006775						5.50936	6.81378	2.46984	1.30442	2.46984	up
A_33_P3303291	11035	NM_006871	RIPK3	receptor-interacting serine-threonine kinase 3	Homo sapiens receptor-interacting serine-threonine kinase 3 (RIPK3), mRNA [NM_006871]	2.17744	4.57549	5.2709	2.39805	5.2709	up
A_33_P3287399	100190940	AK127723	LOC100190940	uncharacterized LOC100190940		6.16588	2.1351	-16.345	-4.03078	16.345	down
A_23_P69810	84803	NM_032717	AGPAT9	1-acylglycerol-3-phosphate O-acyltransferase 9	Homo sapiens 1-acylglycerol-3-phosphate O-acyltransferase 9 (AGPAT9), transcript variant 1, mRNA [NM_032717]	8.74207	9.44379	1.62644	0.701721	1.62644	up
A_23_P27353	8170	NM_007163	SLC14A2	solute carrier family 14 (urea transporter), member 2	Homo sapiens solute carrier family 14 (urea transporter), member 2 (SLC14A2), transcript variant 1, mRNA [NM_007163]	5.0732	6.38536	2.48313	1.31216	2.48313	up
A_21_P0014703	643837	NR_047526	LINC01128	long intergenic non-protein coding RNA 1128	Homo sapiens long intergenic non-protein coding RNA 1128 (LINC01128), transcript variant 9, long non-coding RNA [NR_047526]	6.11961	6.78989	1.59139	0.670287	1.59139	up
A_22_P00012821	101927969	XR_249895	LOC101927969	uncharacterized LOC101927969	PREDICTED: Homo sapiens uncharacterized LOC101927969 (CTC-558O2.1), ncRNA [XR_249895]	3.26023	2.66202	-1.51383	-0.598208	1.51383	down
A_33_P3274245	284131	NM_173627	ENDOV	endonuclease V	Homo sapiens endonuclease V (ENDOV), transcript variant 1, mRNA [NM_173627]	7.85167	8.87996	2.0396	1.02829	2.0396	up
A_21_P0000809	100505681	NR_038452	NAPA-AS1	NAPA antisense RNA 1	Homo sapiens NAPA antisense RNA 1 (NAPA-AS1), long non-coding RNA [NR_038452]	6.03921	5.25931	-1.71702	-0.779906	1.71702	down
A_22_P00003147						2.87616	3.58408	1.63345	0.707922	1.63345	up
A_23_P154566	84969	NM_032883	TOX2	TOX high mobility group box family member 2	Homo sapiens TOX high mobility group box family member 2 (TOX2), transcript variant 3, mRNA [NM_032883]	10.2649	11.2046	1.91808	0.939663	1.91808	up
A_21_P0003098			lnc-AC018816.3.1-6	lnc-AC018816.3.1-6:1	LNCipedia lincRNA (lnc-AC018816.3.1-6), lincRNA [lnc-AC018816.3.1-6:1]	2.81334	1.99751	-1.76031	-0.815828	1.76031	down
A_33_P3259587	54581	NR_003654	SCAND2P	SCAN domain containing 2 pseudogene	Homo sapiens SCAN domain containing 2 pseudogene (SCAND2P), transcript variant 2, non-coding RNA [NR_003654]	4.06082	4.80994	1.68076	0.749118	1.68076	up
A_23_P111361	285755	NM_173672	PPIL6	peptidylprolyl isomerase (cyclophilin)-like 6	Homo sapiens peptidylprolyl isomerase (cyclophilin)-like 6 (PPIL6), transcript variant 1, mRNA [NM_173672]	6.69272	6.05154	-1.5596	-0.641179	1.5596	down
A_24_P62783	2170	NM_004102	FABP3	fatty acid binding protein 3, muscle and heart	Homo sapiens fatty acid binding protein 3, muscle and heart (FABP3), mRNA [NM_004102]	10.7096	10.082	-1.54493	-0.627544	1.54493	down
A_21_P0005698			lnc-CHCHD7-2	lnc-CHCHD7-2:1	LNCipedia lincRNA (lnc-CHCHD7-2), lincRNA [lnc-CHCHD7-2:1]	1.97769	2.61969	1.5605	0.642004	1.5605	up
A_21_P0003046			lnc-P2RY1-3	lnc-P2RY1-3:5	LNCipedia lincRNA (lnc-P2RY1-3), lincRNA [lnc-P2RY1-3:5]	3.5989	4.26005	1.58134	0.661146	1.58134	up
A_22_P00000543			lnc-AC114947.1.1-1	lnc-AC114947.1.1-1:2	LNCipedia lincRNA (lnc-AC114947.1.1-1), lincRNA [lnc-AC114947.1.1-1:2]	5.23111	4.32179	-1.87815	-0.909314	1.87815	down
A_33_P3293773	401024	NM_173651	FSIP2	fibrous sheath interacting protein 2	Homo sapiens fibrous sheath interacting protein 2 (FSIP2), mRNA [NM_173651]	2.17057	3.06578	1.85988	0.895209	1.85988	up
A_33_P3217867						3.24169	4.02494	1.721	0.783249	1.721	up
A_33_P3312686	347516	NM_198512	DGAT2L6	diacylglycerol O-acyltransferase 2-like 6	Homo sapiens diacylglycerol O-acyltransferase 2-like 6 (DGAT2L6), mRNA [NM_198512]	6.87642	1.98424	-29.6956	-4.89218	29.6956	down
A_22_P00004425						4.6851	4.04539	-1.55802	-0.63971	1.55802	down
A_33_P3235706	23318	BC048301	ZCCHC11	zinc finger, CCHC domain containing 11	Homo sapiens zinc finger, CCHC domain containing 11, mRNA (cDNA clone IMAGE:5505348), with apparent retained intron. [BC048301]	8.31102	6.58926	-3.29838	-1.72176	3.29838	down
A_33_P3372212	653492	L14723	PSG10P	pregnancy specific beta-1-glycoprotein 10, pseudogene	Human processed pseudo-pregnancy-specific glycoprotein (PSG12) gene, exon B2C containing 3' untranslated regions of 2 alternative splice sites C1 and C2. [L14723]	4.84929	6.73975	3.70754	1.89046	3.70754	up
A_21_P0012375			XLOC_l2_009668		BROAD Institute lincRNA (XLOC_l2_009668), lincRNA [TCONS_l2_00018503]	5.16071	4.54963	-1.5274	-0.611082	1.5274	down
A_22_P00023014			lnc-MFSD9-4	lnc-MFSD9-4:1	1ITB_B Chain B, Type-1 Interleukin-1 Receptor Complexed With Interleukin-1 Beta. {Homo sapiens} (exp=-1; wgp=0; cg=0), partial (15%) [THC2722165]	3.23202	6.06111	7.10625	2.82909	7.10625	up
A_21_P0011423			XLOC_l2_005175		BROAD Institute lincRNA (XLOC_l2_005175), lincRNA [TCONS_l2_00009664]	5.7231	4.87759	-1.7969	-0.845506	1.7969	down
A_23_P414328	27091	NM_145811	CACNG5	calcium channel, voltage-dependent, gamma subunit 5	Homo sapiens calcium channel, voltage-dependent, gamma subunit 5 (CACNG5), mRNA [NM_145811]	2.15628	3.20442	2.06786	1.04814	2.06786	up
A_33_P3414127	339324	NM_001012756	ZNF260	zinc finger protein 260	Homo sapiens zinc finger protein 260 (ZNF260), transcript variant 1, mRNA [NM_001012756]	7.31555	8.03535	1.64696	0.719804	1.64696	up
A_23_P9135	79937	NM_033655	CNTNAP3	contactin associated protein-like 3	Homo sapiens contactin associated protein-like 3 (CNTNAP3), mRNA [NM_033655]	6.76688	6.13003	-1.55493	-0.636846	1.55493	down
A_33_P3247783						5.26887	2.13218	-8.79504	-3.13669	8.79504	down
A_22_P00020458		AK093033	lnc-AC131971.1-1	lnc-AC131971.1-1:1	Homo sapiens cDNA FLJ35714 fis, clone TESTI1000085. [AK093033]	6.98584	2.13615	-28.8339	-4.84969	28.8339	down
A_22_P00008243						3.30236	2.55432	-1.6795	-0.748035	1.6795	down
A_32_P60223	84289	NM_032329	ING5	inhibitor of growth family, member 5	Homo sapiens inhibitor of growth family, member 5 (ING5), mRNA [NM_032329]	8.47794	7.86883	-1.52532	-0.609108	1.52532	down
A_22_P00009167			lnc-LMX1A-1	lnc-LMX1A-1:1	LNCipedia lincRNA (lnc-LMX1A-1), lincRNA [lnc-LMX1A-1:1]	4.32396	5.6666	2.53615	1.34264	2.53615	up
A_21_P0010042	101929863	XR_253974	LOC101929863	uncharacterized LOC101929863	PREDICTED: Homo sapiens uncharacterized LOC101929863 (LOC101929863), ncRNA [XR_253974]	2.31312	2.92016	1.52313	0.607038	1.52313	up
A_23_P50291	50700	NM_015725	RDH8	retinol dehydrogenase 8 (all-trans)	Homo sapiens retinol dehydrogenase 8 (all-trans) (RDH8), mRNA [NM_015725]	2.33723	3.86283	2.87907	1.5256	2.87907	up
A_33_P3297244	246176	NM_139285	GAS2L2	growth arrest-specific 2 like 2	Homo sapiens growth arrest-specific 2 like 2 (GAS2L2), mRNA [NM_139285]	5.85785	6.5877	1.65846	0.729846	1.65846	up
A_21_P0000325	677819	NR_002970	SNORA37	small nucleolar RNA, H/ACA box 37	Homo sapiens small nucleolar RNA, H/ACA box 37 (SNORA37), small nucleolar RNA [NR_002970]	8.79277	9.77202	1.97144	0.979247	1.97144	up
A_22_P00006702					IL5-GN0178-301000-203-d08 GN0178 Homo sapiens cDNA, mRNA sequence [BF992518]	2.41391	4.0168	3.0375	1.60289	3.0375	up
A_21_P0008603			lnc-GABRA5-4	lnc-GABRA5-4:7	LNCipedia lincRNA (lnc-GABRA5-4), lincRNA [lnc-GABRA5-4:7]	2.17544	2.92022	1.67572	0.74478	1.67572	up
A_22_P00008589			lnc-KCTD3-1	lnc-KCTD3-1:1	LNCipedia lincRNA (lnc-KCTD3-1), lincRNA [lnc-KCTD3-1:1]	2.1658	2.91651	1.68262	0.75071	1.68262	up
A_22_P00020625		BX116282			BX116282 NCI_CGAP_Lu5 Homo sapiens cDNA clone IMAGp998D094648, mRNA sequence [BX116282]	3.93533	3.20753	-1.65611	-0.727799	1.65611	down
A_22_P00005753	104310351		LINC01331	long intergenic non-protein coding RNA 1331	Homo sapiens long intergenic non-protein coding RNA 1331 (LINC01331), long non-coding RNA [NR_126354]	3.46609	2.08781	-2.59958	-1.37828	2.59958	down
A_23_P500892	7275	NM_003320	TUB	tubby bipartite transcription factor	Homo sapiens tubby bipartite transcription factor (TUB), transcript variant 1, mRNA [NM_003320]	4.6141	3.30582	-2.47646	-1.30828	2.47646	down
A_33_P3232871	100288797	NM_001167670	TMEM239	transmembrane protein 239	Homo sapiens transmembrane protein 239 (TMEM239), mRNA [NM_001167670]	2.51211	3.5206	2.01181	1.00849	2.01181	up
A_33_P3323599	223075	XM_005249661	CCDC129	coiled-coil domain containing 129	PREDICTED: Homo sapiens coiled-coil domain containing 129 (CCDC129), transcript variant X1, mRNA [XM_005249661]	5.9083	2.04572	-14.5463	-3.86258	14.5463	down
A_33_P3279708	6066	NR_002716	RNU2-1	RNA, U2 small nuclear 1	Homo sapiens RNA, U2 small nuclear 1 (RNU2-1), small nuclear RNA [NR_002716]	10.371	11.6915	2.4975	1.32048	2.4975	up
A_22_P00024064	101409261	NR_102430	OGFR-AS1	OGFR antisense RNA 1	Homo sapiens OGFR antisense RNA 1 (OGFR-AS1), long non-coding RNA [NR_102430]	6.63951	6.02821	-1.52763	-0.611299	1.52763	down
A_23_P115261	183	NM_000029	AGT	angiotensinogen (serpin peptidase inhibitor, clade A, member 8)	Homo sapiens angiotensinogen (serpin peptidase inhibitor, clade A, member 8) (AGT), mRNA [NM_000029]	4.74579	3.64108	-2.15056	-1.10471	2.15056	down
A_22_P00011124			lnc-NUMB-4	lnc-NUMB-4:1	LNCipedia lincRNA (lnc-NUMB-4), lincRNA [lnc-NUMB-4:1]	1.98254	6.17281	18.2557	4.19027	18.2557	up
A_21_P0006475			lnc-SHOX-1	lnc-SHOX-1:1	LNCipedia lincRNA (lnc-SHOX-1), lincRNA [lnc-SHOX-1:1]	1.97458	3.85345	3.67789	1.87888	3.67789	up
A_22_P00011855	100874021	NR_046689	MAGI2-AS2	MAGI2 antisense RNA 2	Homo sapiens MAGI2 antisense RNA 2 (MAGI2-AS2), long non-coding RNA [NR_046689]	1.9742	3.4828	2.84535	1.5086	2.84535	up
A_33_P3576574	440131		LINC00544	long intergenic non-protein coding RNA 544	Homo sapiens long intergenic non-protein coding RNA 544 (LINC00544), long non-coding RNA [NR_033889]	1.97426	2.60499	1.54835	0.630735	1.54835	up
A_32_P83803	317751	NR_004382	MESTIT1	MEST intronic transcript 1, antisense RNA	Homo sapiens MEST intronic transcript 1, antisense RNA (MESTIT1), long non-coding RNA [NR_004382]	3.23263	2.4109	-1.76754	-0.821739	1.76754	down
A_22_P00000439		AK091883	lnc-AC078802.1-1	lnc-AC078802.1-1:1	Homo sapiens cDNA FLJ34564 fis, clone KIDNE2002845. [AK091883]	8.15736	7.49676	-1.58073	-0.660592	1.58073	down
A_23_P411335	151246	NM_152524	SGOL2	shugoshin-like 2 (S. pombe)	Homo sapiens shugoshin-like 2 (S. pombe) (SGOL2), transcript variant 1, mRNA [NM_152524]	10.1862	9.5259	-1.58042	-0.660312	1.58042	down
A_21_P0008136					long intergenic non-protein coding RNA 426 [Source:HGNC Symbol;Acc:HGNC:42761] [ENST00000420210]	2.65517	2.02043	-1.55266	-0.634744	1.55266	down
A_22_P00010385			lnc-MYL4-2	lnc-MYL4-2:1	LNCipedia lincRNA (lnc-MYL4-2), lincRNA [lnc-MYL4-2:1]	6.20319	6.91489	1.63773	0.711701	1.63773	up
A_21_P0007063			lnc-PHYHIPL-2	lnc-PHYHIPL-2:6	LNCipedia lincRNA (lnc-PHYHIPL-2), lincRNA [lnc-PHYHIPL-2:6]	4.43837	3.22947	-2.31161	-1.2089	2.31161	down
A_33_P3327010	23139	NM_015112	MAST2	microtubule associated serine/threonine kinase 2	Homo sapiens microtubule associated serine/threonine kinase 2 (MAST2), mRNA [NM_015112]	5.24628	3.4487	-3.47635	-1.79757	3.47635	down
A_23_P425681	885	NM_000729	CCK	cholecystokinin	Homo sapiens cholecystokinin (CCK), transcript variant 1, mRNA [NM_000729]	2.17084	3.80766	3.1098	1.63682	3.1098	up
A_22_P00022973			lnc-SALL3-1	lnc-SALL3-1:1	LNCipedia lincRNA (lnc-SALL3-1), lincRNA [lnc-SALL3-1:1]	2.63693	3.3102	1.59468	0.673267	1.59468	up
A_33_P3240532	23179	NM_015149	RGL1	ral guanine nucleotide dissociation stimulator-like 1	Homo sapiens ral guanine nucleotide dissociation stimulator-like 1 (RGL1), transcript variant 1, mRNA [NM_015149]	2.09169	3.30397	2.31702	1.21227	2.31702	up
A_33_P3234442						4.48082	2.97311	-2.84359	-1.50771	2.84359	down
A_23_P15798	83755	NM_031854	KRTAP4-12	keratin associated protein 4-12	Homo sapiens keratin associated protein 4-12 (KRTAP4-12), mRNA [NM_031854]	5.39686	6.26035	1.81943	0.863484	1.81943	up
A_23_P98744	119774	NM_001005172	OR52K2	olfactory receptor, family 52, subfamily K, member 2	Homo sapiens olfactory receptor, family 52, subfamily K, member 2 (OR52K2), mRNA [NM_001005172]	4.82724	6.09681	2.41088	1.26956	2.41088	up
A_22_P00004633					Q87ES2_XYLFT (Q87ES2) Leucine aminopeptidase, partial (4%) [THC2726183]	8.03429	6.99	-2.06235	-1.04429	2.06235	down
A_21_P0012064	102723854	NR_110585	LOC102723854	uncharacterized LOC102723854	Homo sapiens uncharacterized LOC102723854 (LOC102723854), long non-coding RNA [NR_110585]	2.16758	3.71801	2.92904	1.55043	2.92904	up
A_21_P0003420						2.18682	3.09834	1.88102	0.911513	1.88102	up
A_23_P84576	84168	NM_053034	ANTXR1	anthrax toxin receptor 1	Homo sapiens anthrax toxin receptor 1 (ANTXR1), transcript variant 2, mRNA [NM_053034]	8.74098	9.67344	1.90853	0.93246	1.90853	up
A_33_P3319401	57584	AK074589	ARHGAP21	Rho GTPase activating protein 21	Rho GTPase activating protein 21 [Source:HGNC Symbol;Acc:HGNC:23725] [ENST00000476499]	8.00528	6.83282	-2.25397	-1.17247	2.25397	down
A_33_P3347787						4.02026	5.02106	2.00111	1.0008	2.00111	up
A_32_P191262	49	NM_001097	ACR	acrosin	Homo sapiens acrosin (ACR), mRNA [NM_001097]	4.76542	5.98953	2.33612	1.22411	2.33612	up
A_21_P0004220	102724943	XR_425835	LOC102724943	uncharacterized LOC102724943	PREDICTED: Homo sapiens uncharacterized LOC102724943 (LOC102724943), ncRNA [XR_425835]	4.06222	5.30305	2.36334	1.24083	2.36334	up
A_23_P362770	339834	NM_178173	CCDC36	coiled-coil domain containing 36	Homo sapiens coiled-coil domain containing 36 (CCDC36), transcript variant 1, mRNA [NM_178173]	2.16049	3.45594	2.45453	1.29544	2.45453	up
A_23_P156402	8382	NM_003551	NME5	NME/NM23 family member 5	Homo sapiens NME/NM23 family member 5 (NME5), mRNA [NM_003551]	4.07113	3.41073	-1.58052	-0.6604	1.58052	down
A_22_P00000596	100527964	NR_037642	LHX4-AS1	LHX4 antisense RNA 1	Homo sapiens LHX4 antisense RNA 1 (LHX4-AS1), long non-coding RNA [NR_037642]	5.16113	4.23974	-1.89394	-0.921393	1.89394	down
A_23_P85453	51744	NM_016382	CD244	CD244 molecule, natural killer cell receptor 2B4	Homo sapiens CD244 molecule, natural killer cell receptor 2B4 (CD244), transcript variant 1, mRNA [NM_016382]	4.88037	4.13402	-1.67754	-0.746351	1.67754	down
A_23_P109286	2897	NM_000830	GRIK1	glutamate receptor, ionotropic, kainate 1	Homo sapiens glutamate receptor, ionotropic, kainate 1 (GRIK1), transcript variant 1, mRNA [NM_000830]	2.07211	2.98085	1.8774	0.908737	1.8774	up
A_21_P0001509						3.26431	2.62113	-1.56177	-0.643178	1.56177	down
A_22_P00022347	100129250	NR_102376	TOPORS-AS1	TOPORS antisense RNA 1	Homo sapiens TOPORS antisense RNA 1 (TOPORS-AS1), transcript variant 3, long non-coding RNA [NR_102376]	2.00825	2.66999	1.58198	0.661733	1.58198	up
A_24_P361427	26083	NM_015594	TBC1D29	TBC1 domain family, member 29	Homo sapiens TBC1 domain family, member 29 (TBC1D29), mRNA [NM_015594]	3.33196	3.96287	1.54854	0.630907	1.54854	up
A_21_P0009818	101929707	XR_253948	LOC101929707	uncharacterized LOC101929707	PREDICTED: Homo sapiens uncharacterized LOC101929707 (RP4-753D10.5), ncRNA [XR_253948]	3.6742	1.99889	-3.19388	-1.67531	3.19388	down
A_23_P167882	112744	NM_052872	IL17F	interleukin 17F	Homo sapiens interleukin 17F (IL17F), mRNA [NM_052872]	1.98718	2.93565	1.92983	0.948474	1.92983	up
A_33_P3243008	157855	NM_001031836	KCNU1	potassium channel, subfamily U, member 1	Homo sapiens potassium channel, subfamily U, member 1 (KCNU1), mRNA [NM_001031836]	6.246	5.02621	-2.32913	-1.21979	2.32913	down
A_21_P0007213			lnc-MS4A8B-1	lnc-MS4A8B-1:7	LNCipedia lincRNA (lnc-MS4A8B-1), lincRNA [lnc-MS4A8B-1:7]	2.44903	3.34261	1.85779	0.893585	1.85779	up
A_22_P00005785	100996624	XR_158994	LOC100996624	uncharacterized LOC100996624	PREDICTED: Homo sapiens uncharacterized LOC100996624 (LOC100996624), ncRNA [XR_158994]	1.97346	4.03589	4.1769	2.06243	4.1769	up
A_23_P91104	3777	NM_002246	KCNK3	potassium channel, two pore domain subfamily K, member 3	Homo sapiens potassium channel, two pore domain subfamily K, member 3 (KCNK3), mRNA [NM_002246]	6.58426	5.89935	-1.6076	-0.684907	1.6076	down
A_21_P0013383	442319		ZNF727	zinc finger protein 727	PREDICTED: Homo sapiens zinc finger protein 727 (ZNF727), transcript variant X2, misc_RNA [XR_242241]	4.87109	1.98182	-7.40895	-2.88927	7.40895	down
A_22_P00025222	100874236	NR_052004	COL18A1-AS2	COL18A1 antisense RNA 2	Homo sapiens COL18A1 antisense RNA 2 (COL18A1-AS2), long non-coding RNA [NR_052004]	3.27031	2.61629	-1.57354	-0.654013	1.57354	down
A_33_P3291034	390664	NM_207419	C1QTNF8	C1q and tumor necrosis factor related protein 8	Homo sapiens C1q and tumor necrosis factor related protein 8 (C1QTNF8), mRNA [NM_207419]	6.61392	5.48205	-2.19142	-1.13186	2.19142	down
A_23_P258433	51802	NM_017419	ASIC5	acid sensing (proton gated) ion channel family member 5	Homo sapiens acid sensing (proton gated) ion channel family member 5 (ASIC5), mRNA [NM_017419]	3.47221	2.0088	-2.75759	-1.46341	2.75759	down
A_23_P18598	55300	NM_018323	PI4K2B	phosphatidylinositol 4-kinase type 2 beta	Homo sapiens phosphatidylinositol 4-kinase type 2 beta (PI4K2B), mRNA [NM_018323]	11.1469	10.3608	-1.72439	-0.786089	1.72439	down
A_33_P3411744	100126791	NR_004428	EGOT	eosinophil granule ontogeny transcript (non-protein coding)	Homo sapiens eosinophil granule ontogeny transcript (non-protein coding) (EGOT), long non-coding RNA [NR_004428]	2.08372	3.49328	2.65657	1.40957	2.65657	up
A_22_P00001773	101929023	XR_425208	LOC101929023	uncharacterized LOC101929023	PREDICTED: Homo sapiens uncharacterized LOC101929023 (RP4-655J12.4), transcript variant X4, ncRNA [XR_425208]	4.4415	5.36909	1.90209	0.927588	1.90209	up
A_23_P20075	29881	NM_013389	NPC1L1	NPC1-like 1	Homo sapiens NPC1-like 1 (NPC1L1), transcript variant 1, mRNA [NM_013389]	5.57072	6.63786	2.09528	1.06714	2.09528	up
A_23_P5258	126541	NM_001004465	OR10H4	olfactory receptor, family 10, subfamily H, member 4	Homo sapiens olfactory receptor, family 10, subfamily H, member 4 (OR10H4), mRNA [NM_001004465]	2.12817	4.09982	3.92216	1.97165	3.92216	up
A_23_P105436	5781	NM_002834	PTPN11	protein tyrosine phosphatase, non-receptor type 11	Homo sapiens protein tyrosine phosphatase, non-receptor type 11 (PTPN11), transcript variant 1, mRNA [NM_002834]	8.02544	8.89115	1.82224	0.86571	1.82224	up
A_22_P00022123			lnc-TK2-2	lnc-TK2-2:1	LNCipedia lincRNA (lnc-TK2-2), lincRNA [lnc-TK2-2:1]	5.27971	6.3504	2.10044	1.07069	2.10044	up
A_23_P385263	26038	NM_015557	CHD5	chromodomain helicase DNA binding protein 5	Homo sapiens chromodomain helicase DNA binding protein 5 (CHD5), mRNA [NM_015557]	2.16845	3.15381	1.97981	0.985359	1.97981	up
A_21_P0011133	93492	NM_199254	TPTE2	transmembrane phosphoinositide 3-phosphatase and tensin homolog 2	Homo sapiens transmembrane phosphoinositide 3-phosphatase and tensin homolog 2 (TPTE2), transcript variant 3, mRNA [NM_199254]	8.26726	9.05449	1.72576	0.78723	1.72576	up
A_21_P0011703			XLOC_l2_006789		BROAD Institute lincRNA (XLOC_l2_006789), lincRNA [TCONS_l2_00012636]	3.59915	4.28863	1.61271	0.689488	1.61271	up
A_21_P0004179						3.56127	2.3393	-2.33265	-1.22197	2.33265	down
A_22_P00012268						2.63585	3.70597	2.0996	1.07012	2.0996	up
A_33_P3397716		AK097240	lnc-GGCT-1	lnc-GGCT-1:19	Homo sapiens cDNA FLJ39921 fis, clone SPLEN2020417. [AK097240]	7.95394	7.27406	-1.60201	-0.679879	1.60201	down
A_22_P00008476		BX103737				2.95747	2.09208	-1.82183	-0.86539	1.82183	down
A_33_P3343720	10136	NM_005747	CELA3A	chymotrypsin-like elastase family, member 3A	Homo sapiens chymotrypsin-like elastase family, member 3A (CELA3A), mRNA [NM_005747]	5.32476	4.56242	-1.69624	-0.762339	1.69624	down
A_21_P0010517	4485		MST1	macrophage stimulating 1 (hepatocyte growth factor-like)	macrophage stimulating 1 (hepatocyte growth factor-like) [Source:HGNC Symbol;Acc:HGNC:7380] [ENST00000490966]	4.33272	4.97939	1.56555	0.64667	1.56555	up
A_22_P00009991		DA285471	lnc-MLL5-1	lnc-MLL5-1:1	DA285471 BRCOC2 Homo sapiens cDNA clone BRCOC2015868 5', mRNA sequence [DA285471]	2.72917	2.00636	-1.65039	-0.722804	1.65039	down
A_22_P00022739						5.49636	4.26991	-2.33991	-1.22645	2.33991	down
A_24_P247732	8884	NM_021095	SLC5A6	solute carrier family 5 (sodium/multivitamin and iodide cotransporter), member 6	Homo sapiens solute carrier family 5 (sodium/multivitamin and iodide cotransporter), member 6 (SLC5A6), transcript variant 1, mRNA [NM_021095]	3.57056	4.65903	2.12648	1.08847	2.12648	up
A_32_P55882		CB242429	lnc-TBCC-1	lnc-TBCC-1:1	UI-CF-FN0-agc-n-03-0-UI.s1 UI-CF-FN0 Homo sapiens cDNA clone UI-CF-FN0-agc-n-03-0-UI 3', mRNA sequence [CB242429]	4.90793	3.91519	-1.98996	-0.992743	1.98996	down
A_22_P00002062			lnc-BLID-1	lnc-BLID-1:15	LNCipedia lincRNA (lnc-BLID-1), lincRNA [lnc-BLID-1:15]	3.55515	4.41453	1.81426	0.859381	1.81426	up
A_33_P3368201	643711	NR_077240	LOC643711	platelet-activating factor acetylhydrolase 1b, catalytic subunit 2 (30kDa) pseudogene	Homo sapiens platelet-activating factor acetylhydrolase 1b, catalytic subunit 2 (30kDa) pseudogene (LOC643711), transcript variant 1, non-coding RNA [NR_077240]	1.97284	6.65843	25.7338	4.68559	25.7338	up
A_33_P3298382		BC127811			Homo sapiens cDNA clone IMAGE:40134159. [BC127811]	5.07674	4.40513	-1.59285	-0.67161	1.59285	down
A_24_P328819	60684	NM_199053	TRAPPC11	trafficking protein particle complex 11	Homo sapiens trafficking protein particle complex 11 (TRAPPC11), transcript variant 2, mRNA [NM_199053]	8.79397	8.19942	-1.51	-0.594551	1.51	down
A_22_P00005078		CD699608	lnc-DEXI-1	lnc-DEXI-1:1	EST16003 human nasopharynx Homo sapiens cDNA, mRNA sequence [CD699608]	4.15116	5.75427	3.03797	1.60311	3.03797	up
A_19_P00811706	4026	NM_005578	LPP	LIM domain containing preferred translocation partner in lipoma	Homo sapiens LIM domain containing preferred translocation partner in lipoma (LPP), transcript variant 1, mRNA [NM_005578]	4.70793	5.46042	1.6847	0.752488	1.6847	up
A_21_P0001821					Homo sapiens, clone IMAGE:5721993, mRNA. [BC039518]	3.34684	2.3105	-2.05102	-1.03634	2.05102	down
A_32_P105825	744	NM_001584	MPPED2	metallophosphoesterase domain containing 2	Homo sapiens metallophosphoesterase domain containing 2 (MPPED2), transcript variant 1, mRNA [NM_001584]	4.95435	4.24402	-1.63618	-0.710328	1.63618	down
A_23_P28582					Homo sapiens cDNA FLJ14082 fis, clone HEMBB1002300. [AK024144]	6.61376	7.64705	2.04669	1.03329	2.04669	up
A_33_P3235905		XR_159295			PREDICTED: Homo sapiens uncharacterized LOC100996374 (LOC100996374), misc_RNA [XR_159295]	2.03506	3.34965	2.4873	1.31458	2.4873	up
A_22_P00005758	101929295	NR_110303	LOC101929295	uncharacterized LOC101929295	Homo sapiens uncharacterized LOC101929295 (LOC101929295), long non-coding RNA [NR_110303]	3.05671	4.38489	2.51085	1.32818	2.51085	up
A_21_P0010858			XLOC_l2_001875		BROAD Institute lincRNA (XLOC_l2_001875), lincRNA [TCONS_l2_00003421]	4.64964	4.03998	-1.5259	-0.609661	1.5259	down
A_23_P118025	64174	NM_022355	DPEP2	dipeptidase 2	Homo sapiens dipeptidase 2 (DPEP2), mRNA [NM_022355]	3.30905	4.15764	1.80074	0.848588	1.80074	up
A_22_P00025942	100287948		GM140	uncharacterized LOC100287948	Homo sapiens uncharacterized LOC100287948 (GM140), long non-coding RNA [NR_046249]	3.37839	2.05443	-2.50351	-1.32395	2.50351	down
A_33_P3305775			lnc-HDDC3-4	lnc-HDDC3-4:2	LNCipedia lincRNA (lnc-HDDC3-4), lincRNA [lnc-HDDC3-4:2]	9.18302	8.37477	-1.75108	-0.808244	1.75108	down
A_21_P0011293			XLOC_l2_004594		BROAD Institute lincRNA (XLOC_l2_004594), lincRNA [TCONS_l2_00008470]	6.8939	7.49697	1.51894	0.603068	1.51894	up
A_23_P15786	147183	NM_181534	KRT25	keratin 25, type I	Homo sapiens keratin 25, type I (KRT25), mRNA [NM_181534]	2.69933	2.08175	-1.5343	-0.617583	1.5343	down
A_33_P3365087	729233	NM_001130404	PRR20B	proline rich 20B	Homo sapiens proline rich 20B (PRR20B), mRNA [NM_001130404]	5.23264	5.94324	1.63649	0.710604	1.63649	up
A_21_P0007707			lnc-C1QL4-2	lnc-C1QL4-2:1	LNCipedia lincRNA (lnc-C1QL4-2), lincRNA [lnc-C1QL4-2:1]	2.6386	3.37896	1.6706	0.740364	1.6706	up
A_21_P0007145	5526		PPP2R5B	protein phosphatase 2, regulatory subunit B', beta	protein phosphatase 2, regulatory subunit B', beta [Source:HGNC Symbol;Acc:HGNC:9310] [ENST00000413292]	5.54041	6.90193	2.56955	1.36152	2.56955	up
A_22_P00015934		BG199486	lnc-TCP11L2-2	lnc-TCP11L2-2:1	RST18770 Athersys RAGE Library Homo sapiens cDNA, mRNA sequence [BG199486]	3.56518	4.83645	2.41374	1.27127	2.41374	up
A_22_P00010749		AK058132	lnc-NKAIN3-2	lnc-NKAIN3-2:1	Homo sapiens cDNA FLJ25403 fis, clone TST02879. [AK058132]	6.62829	2.67809	-15.4571	-3.9502	15.4571	down
A_21_P0001642			lnc-SIPA1L2-1	lnc-SIPA1L2-1:4	LNCipedia lincRNA (lnc-SIPA1L2-1), lincRNA [lnc-SIPA1L2-1:4]	2.28932	3.14477	1.80932	0.855451	1.80932	up
A_33_P3267532	3772	NM_170736	KCNJ15	potassium channel, inwardly rectifying subfamily J, member 15	Homo sapiens potassium channel, inwardly rectifying subfamily J, member 15 (KCNJ15), transcript variant 1, mRNA [NM_170736]	4.70936	2.39949	-4.95837	-2.30987	4.95837	down
A_19_P00322236	7678	NM_001243740	ZNF124	zinc finger protein 124	Homo sapiens zinc finger protein 124 (ZNF124), transcript variant 2, mRNA [NM_001243740]	7.7584	7.13067	-1.54513	-0.627728	1.54513	down
A_22_P00015288		XM_001714032	lnc-SPATC1-1	lnc-SPATC1-1:1	PREDICTED: Homo sapiens sphingomyelin phosphodiesterase 5 (SMPD5), mRNA [XM_001714032]	10.8562	11.5154	1.57918	0.65918	1.57918	up
A_22_P00008465	100874114	NR_046732	CCDC13-AS1	CCDC13 antisense RNA 1	Homo sapiens CCDC13 antisense RNA 1 (CCDC13-AS1), long non-coding RNA [NR_046732]	5.38739	5.98398	1.51214	0.596589	1.51214	up
A_33_P3269678	541471	NR_015395	MIR4435-1HG	MIR4435-1 host gene (non-protein coding)	Homo sapiens MIR4435-1 host gene (non-protein coding) (MIR4435-1HG), transcript variant 1, long non-coding RNA [NR_015395]	10.5269	11.3492	1.76821	0.822291	1.76821	up
A_21_P0008182	101927176	NR_108076	LINC01069	long intergenic non-protein coding RNA 1069	Homo sapiens long intergenic non-protein coding RNA 1069 (LINC01069), long non-coding RNA [NR_108076]	3.3844	2.20338	-2.26737	-1.18102	2.26737	down
A_33_P3273474	911	NM_001765	CD1C	CD1c molecule	Homo sapiens CD1c molecule (CD1C), mRNA [NM_001765]	2.00705	3.30527	2.45925	1.29822	2.45925	up
A_33_P3278501					proteasome (prosome, macropain) subunit, alpha type, 6 pseudogene 4 [Source:HGNC Symbol;Acc:HGNC:39609] [ENST00000603247]	1.99893	3.16049	2.23698	1.16155	2.23698	up
A_22_P00000438			lnc-AC074389.6.1-3	lnc-AC074389.6.1-3:1	LNCipedia lincRNA (lnc-AC074389.6.1-3), lincRNA [lnc-AC074389.6.1-3:1]	6.56019	5.35658	-2.30314	-1.2036	2.30314	down
A_23_P204286	4256	NM_000900	MGP	matrix Gla protein	Homo sapiens matrix Gla protein (MGP), transcript variant 2, mRNA [NM_000900]	3.3554	5.798	5.43619	2.44259	5.43619	up
A_21_P0008642			lnc-RAB8B-1	lnc-RAB8B-1:1	LNCipedia lincRNA (lnc-RAB8B-1), lincRNA [lnc-RAB8B-1:1]	1.97208	3.80333	3.55846	1.83125	3.55846	up
A_23_P388220	138046	NM_173848	RALYL	RALY RNA binding protein-like	Homo sapiens RALY RNA binding protein-like (RALYL), transcript variant 3, mRNA [NM_173848]	3.42991	4.20355	1.70958	0.77364	1.70958	up
A_24_P579356	79822	NM_001010000	ARHGAP28	Rho GTPase activating protein 28	Homo sapiens Rho GTPase activating protein 28 (ARHGAP28), mRNA [NM_001010000]	8.52821	9.58244	2.0766	1.05422	2.0766	up
A_21_P0001646			lnc-TOMM20-1	lnc-TOMM20-1:3	LNCipedia lincRNA (lnc-TOMM20-1), lincRNA [lnc-TOMM20-1:3]	3.50539	2.66157	-1.79479	-0.843816	1.79479	down
A_33_P3293466						4.27046	5.51197	2.36446	1.24151	2.36446	up
A_33_P3317928	337985	NM_001128077	KRTAP20-3	keratin associated protein 20-3	Homo sapiens keratin associated protein 20-3 (KRTAP20-3), mRNA [NM_001128077]	3.82619	4.53254	1.63167	0.70635	1.63167	up
A_22_P00017806			lnc-ZBTB25-2	lnc-ZBTB25-2:1	ALU1_HUMAN (P39188) Alu subfamily J sequence contamination warning entry, partial (9%) [THC2509502]	9.77288	9.0799	-1.61661	-0.692973	1.61661	down
A_22_P00015642		DB041332	lnc-SUPT6H-1	lnc-SUPT6H-1:1	DB041332 TESTI2 Homo sapiens cDNA clone TESTI2028379 5', mRNA sequence [DB041332]	2.97311	3.60994	1.55491	0.636827	1.55491	up
A_23_P306987	83595	NM_031439	SOX7	SRY (sex determining region Y)-box 7	Homo sapiens SRY (sex determining region Y)-box 7 (SOX7), mRNA [NM_031439]	5.37268	4.76707	-1.52162	-0.605612	1.52162	down
A_33_P3378702		AK127786			Homo sapiens cDNA FLJ45887 fis, clone OCBBF3021502. [AK127786]	5.96166	7.18523	2.33524	1.22357	2.33524	up
A_22_P00008613	102723544	NR_120482	LOC102723544	uncharacterized LOC102723544	Homo sapiens uncharacterized LOC102723544 (LOC102723544), long non-coding RNA [NR_120482]	2.25127	3.67999	2.69207	1.42872	2.69207	up
A_33_P3279519					exocyst complex component 5 pseudogene 1 [Source:HGNC Symbol;Acc:HGNC:43870] [ENST00000510543]	2.36157	3.72641	2.57547	1.36483	2.57547	up
A_21_P0006125			lnc-KDM4C-7	lnc-KDM4C-7:1	LNCipedia lincRNA (lnc-KDM4C-7), lincRNA [lnc-KDM4C-7:1]	2.50223	4.53632	4.09563	2.03409	4.09563	up
A_23_P327156	645431	NR_024334	FUT8-AS1	FUT8 antisense RNA 1	Homo sapiens FUT8 antisense RNA 1 (FUT8-AS1), long non-coding RNA [NR_024334]	5.36769	4.38972	-1.96968	-0.977963	1.96968	down
A_23_P125977	714	NM_172369	C1QC	complement component 1, q subcomponent, C chain	Homo sapiens complement component 1, q subcomponent, C chain (C1QC), transcript variant 2, mRNA [NM_172369]	2.06195	2.92044	1.81314	0.858488	1.81314	up
A_22_P00009431			lnc-LYRM7-1	lnc-LYRM7-1:3	LNCipedia lincRNA (lnc-LYRM7-1), lincRNA [lnc-LYRM7-1:3]	4.40619	3.03481	-2.58717	-1.37137	2.58717	down
A_22_P00005527		AK091810	lnc-ECHDC3-2	lnc-ECHDC3-2:1	LNCipedia lincRNA (lnc-ECHDC3-2), lincRNA [lnc-ECHDC3-2:1]	6.56727	5.73875	-1.77587	-0.828523	1.77587	down
A_33_P3354579						6.05764	1.9797	-16.8882	-4.07794	16.8882	down
A_23_P5679	55997	NM_032545	CFC1	cripto, FRL-1, cryptic family 1	Homo sapiens cripto, FRL-1, cryptic family 1 (CFC1), transcript variant 1, mRNA [NM_032545]	2.63256	3.74934	2.16863	1.11678	2.16863	up
A_23_P104762	10413	NM_006106	YAP1	Yes-associated protein 1	Homo sapiens Yes-associated protein 1 (YAP1), transcript variant 2, mRNA [NM_006106]	10.6025	18.2534	200.987	7.65096	200.987	up
A_21_P0010982	378938	NR_002819	MALAT1	metastasis associated lung adenocarcinoma transcript 1 (non-protein coding)	Homo sapiens metastasis associated lung adenocarcinoma transcript 1 (non-protein coding) (MALAT1), long non-coding RNA [NR_002819]	10.4633	12.3626	3.73026	1.89927	3.73026	up
A_23_P360316	2525	NM_000149	FUT3	fucosyltransferase 3 (galactoside 3(4)-L-fucosyltransferase, Lewis blood group)	Homo sapiens fucosyltransferase 3 (galactoside 3(4)-L-fucosyltransferase, Lewis blood group) (FUT3), transcript variant 1, mRNA [NM_000149]	4.04443	5.1346	2.12899	1.09017	2.12899	up
A_22_P00002362			lnc-C12orf45-1	lnc-C12orf45-1:1	LNCipedia lincRNA (lnc-C12orf45-1), lincRNA [lnc-C12orf45-1:1]	3.7027	2.90333	-1.74034	-0.799372	1.74034	down
A_33_P3375766	3747	NM_153748	KCNC2	potassium channel, voltage gated Shaw related subfamily C, member 2	Homo sapiens potassium channel, voltage gated Shaw related subfamily C, member 2 (KCNC2), transcript variant 3, mRNA [NM_153748]	2.81097	1.98456	-1.77326	-0.826407	1.77326	down
A_23_P138655	1592	NM_057157	CYP26A1	cytochrome P450, family 26, subfamily A, polypeptide 1	Homo sapiens cytochrome P450, family 26, subfamily A, polypeptide 1 (CYP26A1), transcript variant 2, mRNA [NM_057157]	3.15972	5.3996	4.72358	2.23988	4.72358	up
A_33_P3314857	3769	NM_002242	KCNJ13	potassium channel, inwardly rectifying subfamily J, member 13	Homo sapiens potassium channel, inwardly rectifying subfamily J, member 13 (KCNJ13), transcript variant 1, mRNA [NM_002242]	5.84315	6.84267	1.99935	0.999527	1.99935	up
A_21_P0009596			lnc-AC068473.1-1	lnc-AC068473.1-1:1	LNCipedia lincRNA (lnc-AC068473.1-1), lincRNA [lnc-AC068473.1-1:1]	3.97783	2.9196	-2.08238	-1.05824	2.08238	down
A_24_P366509	146850	NM_001010855	PIK3R6	phosphoinositide-3-kinase, regulatory subunit 6	Homo sapiens phosphoinositide-3-kinase, regulatory subunit 6 (PIK3R6), transcript variant 1, mRNA [NM_001010855]	2.42654	3.66056	2.35221	1.23402	2.35221	up
A_22_P00011026			lnc-NT5DC2-1	lnc-NT5DC2-1:1	LNCipedia lincRNA (lnc-NT5DC2-1), lincRNA [lnc-NT5DC2-1:1]	7.93135	7.32451	-1.52291	-0.606833	1.52291	down
A_23_P318904	56256	NM_019605	SERTAD4	SERTA domain containing 4	Homo sapiens SERTA domain containing 4 (SERTAD4), mRNA [NM_019605]	6.2308	7.58121	2.54984	1.35041	2.54984	up
A_33_P3227706	284383	NM_001004699	OR2Z1	olfactory receptor, family 2, subfamily Z, member 1	Homo sapiens olfactory receptor, family 2, subfamily Z, member 1 (OR2Z1), mRNA [NM_001004699]	2.12123	3.84023	3.29209	1.719	3.29209	up
A_22_P00003880			lnc-CENPP-1	lnc-CENPP-1:1	LNCipedia lincRNA (lnc-CENPP-1), lincRNA [lnc-CENPP-1:1]	8.20191	7.4259	-1.71238	-0.776006	1.71238	down
A_21_P0002631	151300		LINC00608	long intergenic non-protein coding RNA 608	long intergenic non-protein coding RNA 608 [Source:HGNC Symbol;Acc:HGNC:27179] [ENST00000432733]	2.80059	2.0994	-1.62585	-0.701192	1.62585	down
A_21_P0007598			lnc-TMTC3-2	lnc-TMTC3-2:1	LNCipedia lincRNA (lnc-TMTC3-2), lincRNA [lnc-TMTC3-2:1]	2.13519	3.77014	3.10577	1.63495	3.10577	up
[truncated: 9,341 more rows]
